# Supplementary material for: What preconception health services would the public find when searching the internet in Australia?: results from a simulated internet-search study
Source: BMC Health Serv Res. 2024 Jan 17;24:93. doi: 10.1186/s12913-024-10559-2 (PMC10795199; doi:10.1186/s12913-024-10559-2)
Supplement: Supplementary file 2 — Supplementary Material 2 [file 12913_2024_10559_MOESM2_ESM.csv]

Supplementary File 2 - Preconception Audit Data file
IDCode	Location	Search	Website	Service_Name	Pagetype	Other_Describe	Service_Clinician	Health_Condition_Focus	Health_Condition_focus_Other_des	HP_GPs	HP_Specialist	HP_Specialist_Describe	HP_Nurse	HP_Midwife	HP_Naturopath	HP_Acupuncturist	HP_Counsellor_Psych	HP_Dietician	HP_manual_therapy	HP_scientist	HP_Educator_doula_hypno	HP_yoga_pilates	HP_ingestive	HP_Other	HP_Other_Describe	Target_Pop_Women	Target_Pop_Men	Target_Pop_Other	Target_Pop_Other_Describe	Health_Condition_Focus_Fertility	Health_Condition_HlthyPreconcept	Health_Condition_Pregnancy	Health_Condition_Postnatal	Health_Condition_Other	Health_Condition_Other_Describe	Information_blogs	Information_blogs_topics	External_links	EL_Research	EL_Research_Details	EL_Organisation	EL_Organisation_Details	EL_Other	EL_Other_Details	search_preconception	search_conception	search_pregnancy	search_fertility	_est_M
ADEL21	Adelaide	Fertility	http://adelaidenaturalfertility.com.au/	1	Health service		Specific health professional	Preconception/Fertility		No	No		No	No	Yes	No	No	No	No	No	No	No	Yes	Yes	Nutritionist, Herbalist and Homoeopath	Yes	Yes	No		Yes	Yes	Yes	Yes	No		Yes	Smoking and fertility, unexplained infertility, the benefits of turmeric in hormonal health, BPA affect on health	Yes	No		No		No		No	No	No	Yes	1
ALBU14	Albury-Wodonga	Pregnancy	http://alburywodongadoula.com.au/	2	Health service		Specific health professional	Pregnancy		No	No		No	No	No	No	No	No	No	No	Yes	No	No	Yes	Doula	Yes	Yes	No		No	No	Yes	Yes	No		No		No	No		No		No		No	No	Yes	No	1
LAUN22	Launceston	Fertility	http://bendhanaraj.com/	3	Health service		Specific health professional	General health		No	Yes	Gynaecologist, Obstetrician	No	No	No	No	No	No	No	No	No	No	No	No		Yes	No	No		Yes	Yes	Yes	Yes	Yes	Women's health	No		No	No		No		No		No	No	No	Yes	1
BEND25	Bendigo	Fertility	http://bendigodaysurgery.com.au/our-services/monash-ivf/	4	Health service		Health service or multiprofession clinic	General health		No	Yes	The whole range of medical specialists	Yes	No	No	No	No	No	No	No	No	No	No	No		Yes	Yes	No		Yes	Yes	No	No	Yes	All general health day surgery procedures	No		No	No		No		No		No	No	No	Yes	1
NEWC12	Newcastle-Maitland	Pregnancy	http://bloodandhoneywmncraft.com.au/	5	Health service		Specific health professional	Pregnancy		No	No		No	No	No	No	No	No	No	No	Yes	No	No	Yes	Doula	Yes	No	No		No	No	Yes	Yes	No		No		No	No		No		No		No	No	Yes	No	1
CAIR22	Cairns	Fertility	http://cairnsivfhelp.com.au/	6	Health service		Specific health professional	Preconception/Fertility		No	No		No	No	Yes	No	No	No	No	No	No	No	No	No		Yes	No	No		Yes	Yes	No	No	No		No		No	No		No		No		No	No	No	Yes	1
ROCK25	Rockhampton	Fertility	http://cqwellwomen.com.au/	7	Health service		Health service or multiprofession clinic	Pregnancy		No	Yes	Gynaecologist, Obstetrician	Yes	No	No	No	No	No	No	No	No	No	No	No		Yes	No	No		No	Yes	Yes	Yes	No	Women's health	No		No	No		No		No		No	No	No	Yes	1
ROCK22	Rockhampton	Fertility	http://cqwellwomen.com.au/fertility.html	7	Health service		Health service or multiprofession clinic	Pregnancy		No	Yes	Gynaecologist, Obstetrician	Yes	No	No	No	No	No	No	No	No	No	No	No		Yes	No	No		No	Yes	Yes	Yes	No	Women's health	No		No	No		No		No		No	No	No	Yes	1
ROCK14	Rockhampton	Pregnancy	http://cqwellwomen.com.au/index.html	7	Health service		Health service or multiprofession clinic	Pregnancy		No	Yes	Gynaecologist, Obstetrician	Yes	No	No	No	No	No	No	No	No	No	No	No		Yes	No	No		No	Yes	Yes	Yes	No	Women's health	No		No	No		No		No		No	No	Yes	No	1
CAIR21	Cairns	Fertility	http://drannecoffeyfertility.com.au/	8	Health service		Specific health professional	Infertility		No	Yes	Gynaecologist, Obstetrician	No	No	No	No	No	No	No	No	No	No	No	No		Yes	No	No		Yes	Yes	No	No	No		No		No	No		No		No		No	No	No	Yes	1
CAIR29	Cairns	Preconception	http://drannecoffeyfertility.com.au/about-us.html	8	Health service		Specific health professional	Infertility		No	Yes	Gynaecologist, Obstetrician	No	No	No	No	No	No	No	No	No	No	No	No		Yes	No	No		Yes	Yes	No	No	No		No		No	No		No		No		Yes	No	No	No	1
HERV18	Hervey Bay	Pregnancy	http://herveybaychiropractic.com.au/	9	Health service		Specific health professional	General health		No	No		No	No	No	No	No	No	Yes	No	No	No	No	Yes	Chiropractor	Yes	Yes	Yes	all ages	No	No	Yes	No	Yes	General health concerns	No		No	No		No		No		No	No	Yes	No	1
BUND20	Bundaberg	Fertility	http://ivfbundaberg.com.au/	10	Health service		Health service or multiprofession clinic	Preconception/Fertility		No	Yes	Gynaecologist, Obstetrician	Yes	No	No	No	No	No	No	No	No	No	No	No		Yes	Yes	No		Yes	No	No	No	No		No		No	No		No		No		No	No	No	Yes	1
BUND22	Bundaberg	Fertility	http://ivfbundaberg.com.au/treatment-options/	10	Health service		Health service or multiprofession clinic	Preconception/Fertility		No	Yes	Gynaecologist, Obstetrician	Yes	No	No	No	No	No	No	No	No	No	No	No		Yes	Yes	No		Yes	No	No	No	No		No		No	No		No		No		No	No	No	Yes	1
LAUN29	Launceston	Preconception	http://launcestonacupuncturist.com.au/fertility-acupuncture/	11	Health service		Specific health professional	General health		No	No		No	No	Yes	No	No	No	No	No	No	No	No	No		Yes	Yes	Yes	all ages	Yes	Yes	Yes	Yes	Yes	General health concerns	No		No	No		No		No		Yes	No	No	No	1
COFF23	Coffs Harbour	Fertility	https://www.genea.com.au/clinics/newcastle-hunter	11	Health service		Health service or multiprofession clinic	Infertility		No	Yes	Gynaecologist, Obstetrician	No	No	No	No	No	No	No	No	No	No	No	No		Yes	Yes	Yes	LGBTQ, Clinic based in Newcastle	Yes	Yes	No	No	No		Yes	Fertility information	Yes	No		Yes	Fertility and pregnancy support	No		No	No	No	Yes	1
TOWN24	Townsville	Fertility	http://nmfp.com.au/	12	Health service		Specific health professional	General health		No	No		No	No	Yes	No	No	No	No	No	No	No	No	No		Yes	Yes	Yes	all ages	No	Yes	Yes	Yes	Yes	General health concerns	No		No	No		No		No		No	No	No	Yes	1
TOWN29	Townsville	Preconception	http://nmfp.com.au/	12	Health service		Specific health professional	General health		No	No		No	No	Yes	No	No	No	No	No	No	No	No	No		Yes	Yes	Yes	all ages	No	Yes	Yes	Yes	Yes	General health concerns	No		No	No		No		No		Yes	No	No	No	1
WOLL27	Wollongong	Preconception	http://www.ashaholistichealth.com.au/portfolio/natural-fertility-support/	14	Health service		Specific health professional	General health		No	No		No	No	Yes	No	No	No	No	No	No	No	No	No		Yes	Yes	Yes	all ages	Yes	Yes	Yes	Yes	Yes	general health concerns	Yes	PMS (only one article)	No	No		No		No		Yes	No	No	No	1
WOLL31	Wollongong	Preconception	http://www.ashaholistichealth.com.au/portfolio/fertility-specialist/	14	Health service		Specific health professional	General health		No	No		No	No	Yes	No	No	No	No	No	No	No	No	No		Yes	Yes	Yes	all ages	Yes	Yes	Yes	Yes	Yes	general health concerns	Yes	PMS (only one article)	No	No		No		No		Yes	No	No	No	1
CENT24	Central Coast	Fertility	http://www.centralcoastnaturaltherapies.com.au/about-the-clinic/	16	Health service		Health service or multiprofession clinic	General health		No	No		No	No	Yes	No	No	No	No	No	Yes	No	Yes	Yes	Homeopath, medical herbalist, nutritionist and hypnotherapist	Yes	Yes	Yes	All ages	Yes	Yes	Yes	Yes	Yes	General health concerns	Yes	Nutrition	No	No		No		No		No	No	No	Yes	1
HOBA31	Hobart	Preconception	http://www.davidgartlan.com.au/pregnancy---birth.html	17	Health service		Specific health professional	General health		No	Yes	Gynaecologist, Obstetrician	No	No	No	No	No	No	No	No	No	No	No	No		Yes	No	No		No	Yes	Yes	Yes	Yes	Women's health	No		Yes	No		Yes	Pregnancy support organisations	No		Yes	No	No	No	1
BALL28	Ballarat	Preconception	http://www.deepikamonga.com.au/index.php/pre-pregnancy	18	Health service		Specific health professional	Infertility		No	Yes	Gynaecologist, Obstetrician	No	No	No	No	No	No	No	No	No	No	No	No		Yes	Yes	No		Yes	Yes	Yes	Yes	Yes	Menstrual concerns, menopause, endometriosis	Yes	Patient information on different conditions and areas of concern about conception and pregnancy	No	No		No		No		Yes	No	No	No	1
MELT34	Melton	Preconception	http://www.dralicehuang.com.au/dr-alice-huang/	19	Health service		Specific health professional	Infertility		No	Yes	Gynaecologist, Obstetrician	No	No	No	No	No	No	No	No	No	No	No	No		Yes	Yes	No		Yes	Yes	Yes	Yes	Yes	Women's Health	No		Yes	Yes	Practitioners involvement in research	Yes	Women's health organisations	No		Yes	No	No	No	1
BRIS32	Brisbane	Preconception	http://www.healthwiseclinic.com.au/conditions/fertility-and-preconception-care/	20	Health service		Specific health professional	General health		No	No		No	No	Yes	Yes	Yes	No	No	No	No	No	Yes	Yes	Herbal medicine, nutrition, counsellor	Yes	Yes	No		Yes	Yes	Yes	Yes	Yes	General health concerns	Yes	General health blog	No	No		No		No		Yes	No	No	No	1
WOLL22	Wollongong	Fertility	http://www.irml.com.au/	21	Health service		Specific health professional	Infertility		No	Yes	Gynaecologist, Obstetrician	No	No	No	No	No	No	No	No	No	No	No	No		Yes	No	No		Yes	No	No	No	Yes	Women's health	No		No	No		No		No		No	No	No	Yes	1
TOOW28	Toowoomba	Preconception	http://www.naturalhealthclinic.com.au/practitioners/	22	Health service		Health service or multiprofession clinic	General health		No	No		No	No	Yes	No	No	No	Yes	No	No	No	No	Yes	Massage therpist	Yes	Yes	No	all ages	No	Yes	Yes	Yes	Yes	General health concerns	Yes	General health information and recipes	No	No		No		No		Yes	No	No	No	1
TOOW26	Toowoomba	Preconception	http://www.naturalhealthclinic.com.au/wellness-programs/fertility-preconception-pregnancy/	22	Health service		Health service or multiprofession clinic	General health		No	No		No	No	Yes	No	No	No	Yes	No	No	No	No	Yes	Massage therpist	Yes	Yes	No	all ages	No	Yes	Yes	Yes	Yes	General health concerns	Yes	General health information and recipes	No	No		No		No		Yes	No	No	No	1
HOBA16	Hobart	Pregnancy	http://www.pcstas.org.au/	23	Health service		Health service or multiprofession clinic	Pregnancy		No	No		No	No	No	No	Yes	No	No	No	No	No	No	Yes	Counsellors	Yes	Yes	No		No	No	Yes	Yes	No		No		No	No		No		No		No	No	Yes	No	1
GOLD12	Gold Coast-Tweed Heads	Pregnancy	http://www.tweedchiro.com.au/medical-services.asp?info=101&more=112	24	Health service		Health service or multiprofession clinic	General health		No	No		No	No	Yes	No	No	No	Yes	No	No	No	No	Yes	Chiropractor, massage therapist	Yes	Yes	Yes	all ages	No	No	Yes	No	Yes	General health chiropractic care	Yes	General health information	No	No		No		No		No	No	Yes	No	1
PERT28	Perth	Preconception	http://www.vashevnik.com.au/services/pre-pregnancy-pregnancy-care/	25	Health service		Specific health professional	Infertility		No	Yes	Gynaecologist, Obstetrician	No	No	No	No	No	No	No	No	No	No	No	No		Yes	Yes	No		Yes	Yes	No	No	No		No		No	No		No		No		Yes	No	No	No	1
ADEL15	Adelaide	Pregnancy	http://www.wch.sa.gov.au/patients/women/pregnancy/index.html	26	Health service		Health service or multiprofession clinic	Pregnancy		No	No		No	Yes	No	No	No	No	No	No	No	No	No	No		Yes	No	No		No	No	Yes	No	No		No		Yes	Yes	Research within the organisation	Yes	Other professionals	No		No	No	Yes	No	1
TOOW24	Toowoomba	Fertility	http://www.womenshealthonly.com.au/fertility	27	Health service		Health service or multiprofession clinic	Infertility		No	Yes	Gynaecologist, Obstetrician	No	No	No	No	No	No	No	No	No	No	No	No	Massage therpist, physiotherpist	Yes	No	No		Yes	Yes	Yes	Yes	Yes		No		No	No		No		No		No	No	No	Yes	1
CENT16	Central Coast	Pregnancy	https://acupuncturepregnancy.com.au/central-coast/	28	Health service		Health service or multiprofession clinic	Preconception/Fertility		No	No		No	No	No	Yes	No	No	No	No	No	No	No	No		Yes	Yes	No		Yes	Yes	Yes	No	No		Yes	Fertility information	No	Yes	Articles on reproductive health	No		No		No	No	Yes	No	1
SUNS35	Sunshine Coast	Preconception	https://advancedwellness.com.au/hormonal-health-pms-natural-treatment-sunshine-coast/	29	Health service		Health service or multiprofession clinic	General health		No	No		No	No	Yes	No	No	No	No	No	No	No	No	No		Yes	Yes	No		No	Yes	No	No	Yes	General health concerns	Yes	General health and wellness information	No	No		No		No		Yes	No	No	No	1
CAIR32	Cairns	Preconception	https://angea.com.au/preconception-care/	30	Health service		Specific health professional	General health		No	No		No	No	No	Yes	No	No	No	No	No	No	No	Yes	Energy healer	Yes	Yes	Yes	Victorian based clinic	Yes	Yes	Yes	Yes	Yes	Women's Health	Yes	Fertility, pregnancy and general health information	No	No		No		No		Yes	No	No	No	1
SUNS32	Sunshine Coast	Preconception	https://appetencefamilies.com/yoga-on-sunshine-coast/yoga-sunshine-coast/	31	Health service		Specific health professional	General health		No	No		Yes	Yes	No	No	No	No	No	No	No	Yes	No	Yes	Yoga teacher	Yes	No	No		No	No	Yes	Yes	No		Yes	Support around pregnancy, birth and postnatal	No	No		No		No		Yes	No	No	No	1
BEND26	Bendigo	Fertility	https://ar.dranjuagarwal.com.au/	32	Health service		Specific health professional	Pregnancy		No	Yes	Gynaecologist, Obstetrician	No	No	No	No	No	No	No	No	No	No	No	No		Yes	No	No		Yes	Yes	Yes	Yes	No		No		No	No		No		No		No	No	No	Yes	1
BALL18	Ballarat	Pregnancy	https://ballarat-acupuncture.com/health-concerns/fertility/	34	Health service		Specific health professional	General health		No	No		No	No	No	Yes	No	No	No	No	No	No	No	No		Yes	Yes	No		Yes	Yes	Yes	Yes	No		Yes	Unexplained fertility, hypothyroidism	No	No		No		No		No	No	Yes	No	1
BALL26	Ballarat	Fertility	https://ballarat-acupuncture.com/fertilityandivf	34	Health service		Specific health professional	General health		No	No		No	No	No	Yes	No	No	No	No	No	No	No	No		Yes	Yes	No		Yes	Yes	Yes	Yes	No		Yes	Unexplained fertility, hypothyroidism	No	No		No		No		No	No	No	Yes	1
SYDN29	Sydney	Preconception	https://belindakirkpatrick.com.au/preconception-care-in-sydney/	35	Health service		Specific health professional	Preconception/Fertility		No	No		No	No	Yes	No	No	No	No	No	No	No	No	No		Yes	Yes	No		Yes	Yes	No	No	Yes	Women's health	No		No	No		No		No		Yes	No	No	No	1
TOOW15	Toowoomba	Pregnancy	https://belliesnbubs.com.au/	36	Health service		Specific health professional	Pregnancy		No	No		No	No	No	No	No	No	No	No	No	No	No	No	Massage Therapist, Yoga teacher	Yes	No	No		No	No	Yes	Yes	No		No		No	No		No		No		No	No	Yes	No	1
BEND13	Bendigo	Pregnancy	https://bendigohealth.org.au/Adviceforpregnantwomen/	37	Health service		Health service or multiprofession clinic	General health		No	Yes	The whole range of medical specialists	Yes	Yes	No	No	No	No	No	No	No	No	No	No		Yes	Yes	No		No	Yes	Yes	Yes	Yes	Women's health generally	No		No	No		No		No		No	No	Yes	No	1
BEND15	Bendigo	Pregnancy	https://bendigohealth.org.au/womensclinics/	37	Health service		Health service or multiprofession clinic	General health		No	Yes	The whole range of medical specialists	Yes	Yes	No	No	No	No	No	No	No	No	No	No		Yes	Yes	No		No	Yes	Yes	Yes	Yes	Women's health generally	No		No	No		No		No		No	No	Yes	No	1
BEND11	Bendigo	Pregnancy	https://bendigohealth.org.au/PregnancyCare/	37	Health service		Health service or multiprofession clinic	General health		No	Yes	The whole range of medical specialists	Yes	Yes	No	No	No	No	No	No	No	No	No	No		Yes	Yes	No		No	Yes	Yes	Yes	Yes	Women's health generally	No		No	No		No		No		No	No	Yes	No	1
BRIS19	Brisbane	Fertility	https://brisbanenaturalfertility.com.au/	38	Health service		Specific health professional	Preconception/Fertility		No	No		No	No	Yes	Yes	No	No	No	No	Yes	No	No	Yes	Hypnotherapist	Yes	Yes	No		Yes	Yes	Yes	Yes	Yes	General health concerns	Yes	Patient information on help with fertility and pregnancy	No	No		No		No		No	No	No	Yes	1
BUNB18	Bunbury	Pregnancy	https://bunburymassagetherapy.com.au/	39	Health service		Specific health professional	General health		No	No		No	No	No	No	Yes	No	Yes	No	No	No	No	Yes	Massage Therapist	Yes	Yes	No		No	No	Yes	No	Yes	Stress, fatigue and pain related conditions	No		No	No		No		No		No	No	Yes	No	1
BUNB11	Bunbury	Pregnancy	https://bunburymaternity.com.au/service/pregnancy/	40	Health service		Health service or multiprofession clinic	Pregnancy		No	Yes	Gynaecologist, Obstetrician	No	Yes	No	No	No	No	No	No	No	No	No	No		Yes	No	No		No	No	Yes	Yes	Yes	Women's Health	No		No	No		No		No		No	No	Yes	No	1
BUNB10	Bunbury	Pregnancy	https://bunburymaternity.com.au/	40	Health service		Health service or multiprofession clinic	Pregnancy		No	Yes	Gynaecologist, Obstetrician	No	Yes	No	No	No	No	No	No	No	No	No	No		Yes	No	No		No	No	Yes	Yes	Yes	Women's Health	No		No	No		No		No		No	No	Yes	No	1
BUNB23	Bunbury	Fertility	https://bunburynaturalhealth.com.au/natural-fertility-pre-conception-care/	41	Health service		Health service or multiprofession clinic	General health		No	No		No	No	Yes	No	No	No	No	No	No	No	No	No		Yes	Yes	No		Yes	Yes	Yes	Yes	Yes	General health concerns	No		No	No		No		No		No	No	No	Yes	1
GEEL17	Geelong	Pregnancy	https://bythebaytherapies.com.au/	42	Health service		Specific health professional	Pregnancy		No	No		No	No	No	No	No	No	Yes	No	No	No	No	Yes	Massage therapist	Yes	No	No		No	No	Yes	Yes	No		Yes	Pregnancy information	No	No		No		No		No	No	Yes	No	1
CAIR12	Cairns	Pregnancy	https://cairns-doctors.com.au/pregnant/	43	Health service		Health service or multiprofession clinic	General health		Yes	No		No	No	No	No	No	No	No	No	No	No	No	No		Yes	Yes	Yes	Children, elderly, everyone	No	No	Yes	No	Yes	General health concerns	No		No	No		No		No		No	No	Yes	No	1
CAIR18	Cairns	Pregnancy	https://cairns-doctors.com.au/medical-termination-of-pregnancy/	43	Health service		Health service or multiprofession clinic	General health		Yes	No		No	No	No	No	No	No	No	No	No	No	No	No		Yes	Yes	Yes	Children, elderly, everyone	No	No	Yes	No	Yes	General health concerns	No		No	No		No		No		No	No	Yes	No	1
CAIR14	Cairns	Pregnancy	https://cairns-obgyn.com.au/	44	Health service		Health service or multiprofession clinic	Pregnancy		No	Yes	Gynaecologist, Obstetrician	No	No	No	No	No	No	No	No	No	No	No	No		Yes	No	No		No	Yes	Yes	Yes	No		No		Yes	No		Yes	Hospital and specialist details	No		No	No	Yes	No	1
CAIR16	Cairns	Pregnancy	https://cairns-obgyn.com.au/faqs.aspx	44	Health service		Health service or multiprofession clinic	Pregnancy		No	Yes	Gynaecologist, Obstetrician	No	No	No	No	No	No	No	No	No	No	No	No		Yes	No	No		No	Yes	Yes	Yes	No		No		Yes	No		Yes	Hospital and specialist details	No		No	No	Yes	No	1
WAGG35	Wagga Wagga	Preconception	https://canberrawomenshealth.com.au/	46	Health service		Specific health professional	Pregnancy		No	Yes	Gynaecologist, Obstetrician	No	No	No	No	No	No	No	No	No	No	No	No		Yes	No	No		No	Yes	Yes	Yes	Yes	Women's health	No		No	No		No		No		Yes	No	No	No	1
TOOW18	Toowoomba	Fertility	https://carefertility.com.au/toowoomba	47	Health service		Health service or multiprofession clinic	Pregnancy		No	Yes	Gynaecologist, Obstetrician	Yes	No	No	No	Yes	No	No	Yes	No	No	No	Yes	Psychologist, embryologist, scientist	Yes	Yes	No		Yes	Yes	No	No	No		Yes	Patient information on help with fertility and pregnancy	Yes	No		Yes	access.org.au and yourfertility.org.au	No		No	No	No	Yes	1
BRIS21	Brisbane	Fertility	https://carefertility.com.au/	47	Health service		Health service or multiprofession clinic	Pregnancy		No	Yes	Gynaecologist, Obstetrician	Yes	No	No	No	Yes	No	No	Yes	No	No	No	Yes	Psychologist, embryologist, scientist	Yes	Yes	No		Yes	Yes	No	No	No		Yes	Patient information on help with fertility and pregnancy	Yes	No		Yes	access.org.au and yourfertility.org.au	No		No	No	No	Yes	1
CENT14	Central Coast	Pregnancy	https://centralcoastchiropractic.com.au/pregnancy/	48	Health service		Health service or multiprofession clinic	General health		No	No		No	No	No	No	No	No	Yes	No	No	No	No	Yes	Chiropractor, Massage Therapist	Yes	Yes	Yes	All ages	No	No	Yes	Yes	Yes	General health concerns	No		No	No		No		No		No	No	Yes	No	1
WAGG14	Wagga Wagga	Pregnancy	https://centralwaggamedical.com.au/pregnancy	49	Health service		Health service or multiprofession clinic	Infertility		Yes	No		No	No	No	No	No	No	No	No	No	No	No	No		Yes	Yes	No		No	No	Yes	Yes	Yes	Women's health	No		No	No		No		No		No	No	Yes	No	1
WAGG33	Wagga Wagga	Preconception	https://centralwaggamedical.com.au/pregnancy	49	Health service		Health service or multiprofession clinic	Infertility		Yes	No		No	No	No	No	No	No	No	No	No	No	No	No		Yes	Yes	No		No	No	Yes	Yes	Yes	Women's health	No		No	No		No		No		Yes	No	No	No	1
WAGG34	Wagga Wagga	Preconception	https://centralwaggamedical.com.au/womens-health	49	Health service		Health service or multiprofession clinic	Infertility		Yes	No		No	No	No	No	No	No	No	No	No	No	No	No		Yes	Yes	No		No	No	Yes	Yes	Yes	Women's health	No		No	No		No		No		Yes	No	No	No	1
COFF29	Coffs Harbour	Preconception	https://coffscoastwellbeingcentre.com/services/pre-conception-pregnancy-care/	50	Health service		Health service or multiprofession clinic	General health		No	No		No	No	Yes	No	Yes	No	Yes	No	No	No	Yes	Yes	Herbal medicine, Psychotherapist, Nutritionist, Massage Therapist, Bowen Therapist	Yes	Yes	Yes	all ages	Yes	Yes	Yes	Yes	Yes	Women's health	No		No	No		No		No		Yes	No	No	No	1
COFF24	Coffs Harbour	Fertility	https://coffscoastwellbeingcentre.com/natural-fertility-support-naturopath-coffs-harbour/	50	Health service		Health service or multiprofession clinic	General health		No	No		No	No	Yes	No	Yes	No	Yes	No	No	No	Yes	Yes	Herbal medicine, Psychotherapist, Nutritionist, Massage Therapist, Bowen Therapist	Yes	Yes	Yes	all ages	Yes	Yes	Yes	Yes	Yes	Women's health	No		No	No		No		No		No	No	No	Yes	1
COFF34	Coffs Harbour	Preconception	https://coffscoastwellbeingcentre.com/jayne-elder-herbalist-coffs-harbour/	50	Health service		Health service or multiprofession clinic	General health		No	No		No	No	Yes	No	Yes	No	Yes	No	No	No	Yes	Yes	Herbal medicine, Psychotherapist, Nutritionist, Massage Therapist, Bowen Therapist	Yes	Yes	Yes	all ages	Yes	Yes	Yes	Yes	Yes	Women's health	No		No	No		No		No		Yes	No	No	No	1
COFF16	Coffs Harbour	Pregnancy	https://coffscoastwellbeingcentre.com/pre-conception-pregnancy-care-naturopath-coffs-harbour/	50	Health service		Health service or multiprofession clinic	General health		No	No		No	No	Yes	No	Yes	No	Yes	No	No	No	Yes	Yes	Herbal medicine, Psychotherapist, Nutritionist, Massage Therapist, Bowen Therapist	Yes	Yes	Yes	all ages	Yes	Yes	Yes	Yes	Yes	Women's health	No		No	No		No		No		No	No	Yes	No	1
COFF28	Coffs Harbour	Preconception	https://coffscoastwellbeingcentre.com/pre-conception-pregnancy-care-naturopath-coffs-harbour/	50	Health service		Health service or multiprofession clinic	General health		No	No		No	No	Yes	No	Yes	No	Yes	No	No	No	Yes	Yes	Herbal medicine, Psychotherapist, Nutritionist, Massage Therapist, Bowen Therapist	Yes	Yes	Yes	all ages	Yes	Yes	Yes	Yes	Yes	Women's health	No		No	No		No		No		Yes	No	No	No	1
HERV30	Hervey Bay	Preconception	https://danamoisuc.com.au/dietician/	51	Health service		Specific health professional	Infertility		No	Yes	Gynaecologist, Obstetrician	Yes	No	No	No	Yes	Yes	No	Yes	No	No	No	Yes	Geneticists, Scientists, Counsellors, dietician	Yes	Yes	No		Yes	Yes	No	No	No		Yes	Patient information on help with fertility and pregnancy	No	No		No		No		Yes	No	No	No	1
HERV29	Hervey Bay	Preconception	https://danamoisuc.com.au/support-team/	51	Health service		Specific health professional	Infertility		No	Yes	Gynaecologist, Obstetrician	Yes	No	No	No	Yes	Yes	No	Yes	No	No	No	Yes	Geneticists, Scientists, Counsellors, dietician	Yes	Yes	No		Yes	Yes	No	No	No		Yes	Patient information on help with fertility and pregnancy	No	No		No		No		Yes	No	No	No	1
HERV27	Hervey Bay	Fertility	https://danamoisuc.com.au/infertility-ivf/	51	Health service		Specific health professional	Infertility		No	Yes	Gynaecologist, Obstetrician	Yes	No	No	No	Yes	Yes	No	Yes	No	No	No	Yes	Geneticists, Scientists, Counsellors, dietician	Yes	Yes	No		Yes	Yes	No	No	No		Yes	Patient information on help with fertility and pregnancy	No	No		No		No		No	No	No	Yes	1
DARW31	Darwin	Preconception	https://darwinprivateobstetrics.com.au/services/	52	Health service		Health service or multiprofession clinic	Pregnancy		No	Yes	Gynaecologist, Obstetrician	No	No	No	No	No	No	No	No	No	No	No	No		Yes	No	No		No	Yes	Yes	Yes	No		Yes	Pregnancy information	No	No		No		No		Yes	No	No	No	1
ROCK24	Rockhampton	Fertility	https://drdavidshaker.com.au/	54	Health service		Health service or multiprofession clinic	Infertility		No	Yes	Gynaecologist, Obstetrician	No	No	No	No	No	No	No	No	No	No	No	No		Yes	Yes	No		Yes	No	No	No	No		No		No	No		No		No		No	No	No	Yes	1
ALBU25	Albury-Wodonga	Fertility	https://drcarolamulitze.com.au/	54	Health service		Specific health professional	Infertility		No	Yes	Gynaecologist, Obstetrician	No	No	No	No	No	No	No	No	No	No	No	No		Yes	Yes	No		Yes	No	No	No	No		No		No	No		No		No		No	No	No	Yes	1
MELT21	Melton	Fertility	https://drguyskinner.com.au/melton/	55	Health service		Specific health professional	Infertility		No	Yes	Obstetrician	No	Yes	No	No	No	No	No	No	No	No	No	No		Yes	No	No		No	No	Yes	Yes	No		Yes	Pregnancy articles	Yes	No		Yes	Royal College of Obstetricians	No		No	No	No	Yes	1
BEND24	Bendigo	Fertility	https://drjohncullen.com.au/	57	Health service		Specific health professional	Preconception/Fertility		No	Yes	Gynaecologist, Obstetrician	No	No	No	No	No	No	No	No	No	No	No	No		Yes	Yes	No		Yes	Yes	No	No	No		No		No	No		No		No		No	No	No	Yes	1
WOLL28	Wollongong	Preconception	https://drpipgale.com/	58	Health service		Specific health professional	Pregnancy		No	Yes	Gynaecologist, Obstetrician	No	No	No	No	No	No	No	No	No	No	No	No		Yes	No	No		No	No	Yes	Yes	Yes	vaginal rejuvination	No		No	No		No		No		Yes	No	No	No	1
BRIS29	Brisbane	Preconception	https://drsharonli.com.au/services/gynaecology/preconception-advice-natural-conception/	59	Health service		Specific health professional	Pregnancy		No	Yes	Gynaecologist, Obstetrician	No	No	No	No	No	No	No	No	No	No	No	No		Yes	No	No		Yes	No	No	No	No		Yes	Patient information on help with fertility and pregnancy	No	No		No		No		Yes	No	No	No	1
ADEL25	Adelaide	Fertility	https://embracefertility.org/	60	Health service		Health service or multiprofession clinic	Infertility		No	Yes	Gynaecologist, Obstetrician	No	No	No	No	No	No	No	No	No	No	No	No		Yes	Yes	No		Yes	Yes	No	No	No		Yes	Research article and presentation, how to decide on a doctor and a service for infertility, COVID-19 vaccine affect on fertility FAQ, improve infertility without IVF, Male infertility, endometriosis support	No	No		No		No		No	No	No	Yes	1
TOOW10	Toowoomba	Pregnancy	https://evolvewomenshealth.com.au/	62	Health service		Health service or multiprofession clinic	Pregnancy		No	Yes	Gynaecologist, Obstetrician	No	No	No	No	No	No	No	No	No	No	No	No		Yes	No	No		Yes	Yes	Yes	Yes	Yes	Women's Health	No		No	No		No		No		No	No	Yes	No	1
TOOW11	Toowoomba	Pregnancy	https://evolvewomenshealth.com.au/pregnancy-care/	62	Health service		Health service or multiprofession clinic	Pregnancy		No	Yes	Gynaecologist, Obstetrician	No	No	No	No	No	No	No	No	No	No	No	No		Yes	No	No		Yes	Yes	Yes	Yes	Yes	Women's Health	No		No	No		No		No		No	No	Yes	No	1
TOOW16	Toowoomba	Pregnancy	https://evolvewomenshealth.com.au/womens-health-fact-sheets/exercise-during-pregnancy/attachment/toowoomba_pregnancy_specialist_exercise_during_pregnancy/	62	Health service		Health service or multiprofession clinic	Pregnancy		No	Yes	Gynaecologist, Obstetrician	No	No	No	No	No	No	No	No	No	No	No	No		Yes	No	No		Yes	Yes	Yes	Yes	Yes	Women's Health	No		No	No		No		No		No	No	Yes	No	1
BUND13	Bundaberg	Pregnancy	https://familychiropracticbundaberg.com.au/blog/pregnancy-birthing-bundaberg/	63	Health service		Health service or multiprofession clinic	General health		No	No		No	No	No	No	No	No	Yes	No	No	No	No	Yes	Chiropractors	Yes	Yes	Yes	Children	No	No	Yes	No	No		Yes	General health and wellness information	No	No		No		No		No	No	Yes	No	1
ADEL24	Adelaide	Fertility	https://familyfertilitycentre.com.au/	64	Health service		Health service or multiprofession clinic	Infertility		No	Yes	gynaecologist and laparoscopic surgeon, Clinical and Health Psychologist, and Hypnotherapist, ART technician, embryologist,	Yes	No	No	No	No	No	No	No	No	No	No	No		Yes	Yes	No		Yes	Yes	No	No	Yes	endometriosis	No		No	No		No		No		No	No	No	Yes	1
SYDN22	Sydney	Fertility	https://fertilityfirst.com.au/	65	Health service		Health service or multiprofession clinic	Infertility		No	Yes	Gynaecologist, Obstetrician	No	No	No	No	No	No	No	No	No	No	No	No		Yes	Yes	No		Yes	Yes	No	No	No		Yes	Fertility information	Yes	No		Yes	Infertility support organisations	No		No	No	No	Yes	1
ADEL27	Adelaide	Fertility	https://fertilityfundamentals.com.au/	66	Health service		Health service or multiprofession clinic	Infertility		No	Yes	Gynaecologist, Obstetrician	No	No	No	No	No	No	No	No	Yes	No	No	Yes	Fertility educator	Yes	Yes	No		Yes	Yes	No	No	No		No		Yes	Yes	Evidence of the practitioners approach - NaProTechnology	No		No		No	No	No	Yes	1
ADEL19	Adelaide	Fertility	https://fertilitysa.com.au/	67	Health service		Health service or multiprofession clinic	Infertility		No	Yes	Gynaecologist, Obstetrician	No	No	No	No	No	No	No	No	No	No	No	No		Yes	Yes	No		Yes	No	No	No	No		Yes	egg donation, infertility rate in Australia, pregnancy loss, infertility, IVF success, overexercise affecting fertility, infertility treatments for rural communities, the affect of smoking on fertility, supporting someone going through infertility, having a baby with PCOS, protecting fertility when diagnosed with cancer, mental health and fertility, men suffer infertility too	Yes	No		No		No		No	No	No	Yes	1
SUNS21	Sunshine Coast	Fertility	https://fertilitysolutions.com.au/	68	Health service		Health service or multiprofession clinic	Preconception/Fertility		No	Yes	Gynaecologist, Obstetrician	Yes	No	No	Yes	Yes	No	No	Yes	No	No	No	Yes	Counsellors, scientists	Yes	Yes	No		Yes	Yes	No	No	No		No		No	No		No		No		No	No	No	Yes	1
BUND19	Bundaberg	Fertility	https://fertilitysolutions.com.au/locations/ivf-bundaberg/	68	Health service		Health service or multiprofession clinic	Preconception/Fertility		No	Yes	Gynaecologist, Obstetrician	Yes	No	No	Yes	Yes	No	No	Yes	No	No	No	Yes	Counsellors, scientists	Yes	Yes	No		Yes	Yes	No	No	No		No		No	No		No		No		No	No	No	Yes	1
ROCK21	Rockhampton	Fertility	https://fertilitysolutions.com.au/service-areas/ivf-rockhampton/	68	Health service		Health service or multiprofession clinic	Preconception/Fertility		No	Yes	Gynaecologist, Obstetrician	Yes	No	No	Yes	Yes	No	No	Yes	No	No	No	Yes	Counsellors, scientists	Yes	Yes	No		Yes	Yes	No	No	No		No		No	No		No		No		No	No	No	Yes	1
BUND21	Bundaberg	Fertility	https://fertilitysolutions.com.au/	68	Health service		Health service or multiprofession clinic	Preconception/Fertility		No	Yes	Gynaecologist, Obstetrician	Yes	No	No	Yes	Yes	No	No	Yes	No	No	No	Yes	Counsellors, scientists	Yes	Yes	No		Yes	Yes	No	No	No		No		No	No		No		No		No	No	No	Yes	1
HERV20	Hervey Bay	Fertility	https://fertilitysolutions.com.au/service-areas/hervey-bay/	68	Health service		Health service or multiprofession clinic	Preconception/Fertility		No	Yes	Gynaecologist, Obstetrician	Yes	No	No	Yes	Yes	No	No	Yes	No	No	No	Yes	Counsellors, scientists	Yes	Yes	No		Yes	Yes	No	No	No		No		No	No		No		No		No	No	No	Yes	1
HERV25	Hervey Bay	Fertility	https://fertilitysolutions.com.au/service-areas/	68	Health service		Health service or multiprofession clinic	Preconception/Fertility		No	Yes	Gynaecologist, Obstetrician	Yes	No	No	Yes	Yes	No	No	Yes	No	No	No	Yes	Counsellors, scientists	Yes	Yes	No		Yes	Yes	No	No	No		No		No	No		No		No		No	No	No	Yes	1
SYDN31	Sydney	Preconception	https://fertilitysydney.com.au/	69	Health service		Specific health professional	Infertility		No	Yes	Gynaecologist, Obstetrician	No	No	No	No	No	No	No	No	No	No	No	No		Yes	Yes	No		Yes	No	No	No	No		No		No	No		No		No		Yes	No	No	No	1
HOBA23	Hobart	Fertility	https://fertilitytasmania.com.au/treatments-services/hypnobirthing/	70	Health service		Health service or multiprofession clinic	Infertility		No	Yes	Gynaecologist, Obstetrician	No	No	No	No	Yes	No	No	No	Yes	No	No	Yes	Counsellors, hypnobirthing practitioner	Yes	Yes	Yes	LGBTQ	Yes	Yes	Yes	Yes	No		No		No	No		No		No		No	No	No	Yes	1
HOBA20	Hobart	Fertility	https://fertilitytasmania.com.au/	70	Health service		Health service or multiprofession clinic	Infertility		No	Yes	Gynaecologist, Obstetrician	No	No	No	No	Yes	No	No	No	Yes	No	No	Yes	Counsellors, hypnobirthing practitioner	Yes	Yes	Yes	LGBTQ	Yes	Yes	Yes	Yes	No		No		No	No		No		No		No	No	No	Yes	1
HOBA25	Hobart	Fertility	https://fertilitytasmania.com.au/treatments-services/fertility-assessments/	70	Health service		Health service or multiprofession clinic	Infertility		No	Yes	Gynaecologist, Obstetrician	No	No	No	No	Yes	No	No	No	Yes	No	No	Yes	Counsellors, hypnobirthing practitioner	Yes	Yes	Yes	LGBTQ	Yes	Yes	Yes	Yes	No		No		No	No		No		No		No	No	No	Yes	1
LAUN25	Launceston	Fertility	https://fertilitytasmania.com.au/about/team/	70	Health service		Health service or multiprofession clinic	Infertility		No	Yes	Gynaecologist, Obstetrician	No	No	No	No	Yes	No	No	No	Yes	No	No	Yes	Counsellors, hypnobirthing practitioner	Yes	Yes	Yes	LGBTQ	Yes	Yes	Yes	Yes	No		No		No	No		No		No		No	No	No	Yes	1
HOBA24	Hobart	Fertility	https://fertilitytasmania.com.au/about/team/	70	Health service		Health service or multiprofession clinic	Infertility		No	Yes	Gynaecologist, Obstetrician	No	No	No	No	Yes	No	No	No	Yes	No	No	Yes	Counsellors, hypnobirthing practitioner	Yes	Yes	Yes	LGBTQ	Yes	Yes	Yes	Yes	No		No		No	No		No		No		No	No	No	Yes	1
NEWC29	Newcastle-Maitland	Preconception	https://flindersfertility.com.au/doctors/our-doctors	71	Health service		Health service or multiprofession clinic	Infertility		No	Yes	Gynaecologist, Obstetrician	No	No	No	No	No	No	No	No	No	No	No	No		Yes	Yes	Yes	Adelaide based clinic	Yes	No	No	No	No		No		No	No		No		No		Yes	No	No	No	1
NEWC20	Newcastle-Maitland	Fertility	https://flindersfertility.com.au/doctors/our-doctors	71	Health service		Health service or multiprofession clinic	Infertility		No	Yes	Gynaecologist, Obstetrician	No	No	No	No	No	No	No	No	No	No	No	No		Yes	Yes	Yes	Adelaide based clinic	Yes	No	No	No	No		No		No	No		No		No		No	No	No	Yes	1
NEWC21	Newcastle-Maitland	Fertility	https://flindersfertility.com.au/doctors/for-referrers	71	Health service		Health service or multiprofession clinic	Infertility		No	Yes	Gynaecologist, Obstetrician	No	No	No	No	No	No	No	No	No	No	No	No		Yes	Yes	Yes	Adelaide based clinic	Yes	No	No	No	No		No		No	No		No		No		No	No	No	Yes	1
NEWC28	Newcastle-Maitland	Preconception	https://flindersfertility.com.au/doctors/for-referrers	71	Health service		Health service or multiprofession clinic	Infertility		No	Yes	Gynaecologist, Obstetrician	No	No	No	No	No	No	No	No	No	No	No	No		Yes	Yes	Yes	Adelaide based clinic	Yes	No	No	No	No		No		No	No		No		No		Yes	No	No	No	1
WOLL14	Wollongong	Pregnancy	https://gcaus.com.au/our-locations/wollongong/	72	Health service		Health service or multiprofession clinic	Preconception/Fertility		No	Yes	Gynaecologist, Obstetrician	No	No	No	No	No	No	No	No	No	No	No	No		Yes	Yes	No		Yes	No	No	No	No		No		No	No		No		No		No	No	Yes	No	1
WOLL21	Wollongong	Fertility	https://geneaelementsivf.com.au/clinics/wollongong/	74	Health service		Health service or multiprofession clinic	Infertility		Yes	Yes	Gynaecologist, Obstetrician	No	No	No	No	No	No	No	No	No	No	No	No		Yes	Yes	Yes	LGBTQ, Clinic based in Newcastle	Yes	Yes	No	No	No		Yes	Fertility information	Yes	No		Yes	Fertility and pregnancy support	No		No	No	No	Yes	1
GEEL24	Geelong	Fertility	https://goodeggnaturalfertility.com.au/	75	Health service		Specific health professional	Preconception/Fertility		No	Yes	Gynaecologist, Obstetrician	No	No	No	No	No	No	No	No	No	No	No	No		Yes	Yes	Yes		Yes	Yes	Yes	No	No		No		No	No		No		No		No	No	No	Yes	1
HOBA33	Hobart	Preconception	https://hobartobgyn.com.au/meet-the-team/dr-mel-nardi/	76	Health service		Health service or multiprofession clinic	Pregnancy		No	Yes	Gynaecologist, Obstetrician	No	No	No	No	Yes	Yes	Yes	No	No	No	No	Yes	Physiotherapist, psychologist, dietician	Yes	No	No		Yes	Yes	Yes	Yes	No		No		Yes	No		Yes	pregnancy and women's health support	No		Yes	No	No	No	1
PERT25	Perth	Fertility	https://www.genea.com.au/clinics/perth-city	77	Health service		Health service or multiprofession clinic	Preconception/Fertility		No	Yes	Gynaecologist, Obstetrician	No	No	No	No	No	No	No	No	No	No	No	No		Yes	Yes	No		Yes	Yes	No	No	No		No		No	No		No		No		No	No	No	Yes	1
HOBA14	Hobart	Pregnancy	https://hobartobgyn.com.au/pregnancy/	77	Health service		Health service or multiprofession clinic	Pregnancy		No	Yes	Gynaecologist, Obstetrician	No	No	No	No	Yes	Yes	Yes	No	No	No	No	Yes	Physiotherapist, psychologist, dietician	Yes	No	No		Yes	Yes	Yes	Yes	No		No		Yes	No		Yes	pregnancy and women's health support	No		No	No	Yes	No	1
SUNS36	Sunshine Coast	Preconception	https://hypnobirthingsunshinecoast.care/helpful-birthing-information/massage-for-pregnancy-and-baby/	79	Health service		Specific health professional	Pregnancy		No	No		No	No	No	No	No	No	No	No	No	No	No	No	Massage therapist, hypnobirthing educator	Yes	No	No		No	No	Yes	Yes	Yes	Birth support	No	Information on pregnancy, birth and postnatal care	No	No		No		No		Yes	No	No	No	1
TOWN30	Townsville	Preconception	https://hypnobirthingtsv.com.au/	80	Health service		Specific health professional	Pregnancy		No	No		No	No	No	No	No	No	No	No	Yes	No	No	Yes	Hypnobirthing practitioner	Yes	No	No		No	No	Yes	No	No		No		No	No		No		No		Yes	No	No	No	1
GEEL26	Geelong	Fertility	https://judithfleming.com.au/	81	Health service		Specific health professional	Preconception/Fertility		No	Yes	Gynaecologist, Obstetrician	No	No	No	No	No	No	No	No	No	No	No	No		Yes	No	No		Yes	Yes	No	No	No		No		Yes	No		Yes	women's health services and hospital links	No		No	No	No	Yes	1
BRIS35	Brisbane	Preconception	https://kirstyeng.com.au/our-acupuncture-services/pre-conception-care-brisbane/	82	Health service		Specific health professional	Preconception/Fertility		No	No		No	No	No	Yes	No	No	No	No	No	No	No	No		Yes	Yes	No		Yes	Yes	Yes	Yes	Yes	General health concerns	No	Preconception and infertility	No	No		No		No		Yes	No	No	No	1
SUNS28	Sunshine Coast	Preconception	https://knowyourmidwife.com.au/preconception-care/	83	Health service		Health service or multiprofession clinic	Pregnancy		No	No		No	Yes	No	No	No	No	No	No	No	No	No	No		Yes	No	No		No	Yes	Yes	Yes	No		Yes	Information on birth	No	No		No		No		Yes	No	No	No	1
MACK23	Mackay	Fertility	https://lanceherron.com/	84	Health service		Health service or multiprofession clinic	Pregnancy		No	Yes	Gynaecologist, Obstetrician	No	Yes	No	No	No	No	No	No	No	No	No	No		Yes	No	No		Yes	Yes	Yes	Yes	Yes	Women's health	No		No	No		No		No		No	No	No	Yes	1
LAUN33	Launceston	Preconception	https://launcestonacupuncturist.com.au/pregnancy-acupuncture/	85	Health service		Specific health professional	General health		No	No		No	No	Yes	No	No	No	No	No	No	No	No	No		Yes	Yes	Yes	all ages	Yes	Yes	Yes	Yes	Yes	General health concerns	No		No	No		No		No		Yes	No	No	No	1
LAUN32	Launceston	Preconception	https://launcestonwhc.com.au/services/	86	Health service		Health service or multiprofession clinic	General health		Yes	No		No	No	No	No	No	No	No	No	No	No	No	No		Yes	No	No		No	Yes	Yes	Yes	Yes	Women's health										Yes	No	No	No	1
SYDN32	Sydney	Preconception	https://marrencampbellmackie.com.au/obstetrics/preconception/	87	Health service		Health service or multiprofession clinic	Infertility		No	Yes	Gynaecologist, Obstetrician	No	Yes	No	No	No	No	No	No	No	No	No	No		Yes	Yes	No		Yes	No	No	No	No		No		Yes	No		Yes	Fertility, pregnancy and women's health support organisations	No		Yes	No	No	No	1
BRIS11	Brisbane	Pregnancy	https://matermothers.org.au/antenatal-and-pregnancy-services/brisbane-redland/pregnancy-assessment-centre	88	Health service		Health service or multiprofession clinic	Infertility		No	No		No	Yes	No	No	No	No	No	No	No	No	No	No		Yes	No	No		No	No	Yes	Yes	No		No		No	No		No		No		No	No	Yes	No	1
TOWN28	Townsville	Preconception	https://matermothers.org.au/antenatal-and-pregnancy-services/townsville	88	Health service		Health service or multiprofession clinic	Pregnancy		No	Yes	Gynaecologist, Obstetrician	Yes	Yes	No	No	No	No	No	No	No	No	No	No		Yes	No	Yes	babies	No	No	Yes	Yes	Yes	Bereavement support	No		No	No		No		No		Yes	No	No	No	1
MELB21	Melbourne	Fertility	https://melbournefertilityclinic.com.au/	89	Health service		Specific health professional	Infertility		No	Yes	Gynaecologist, Obstetrician	No	No	No	No	No	No	No	No	No	No	No	No		Yes	No	No		Yes	Yes	No	No	No		No		No	No		No		No		No	No	No	Yes	1
MELT12	Melton	Pregnancy	https://meltonpregnancyyoga.weebly.com/	90	Health service		Specific health professional	Pregnancy		No	No		No	No	No	No	No	No	No	No	No	Yes	No	Yes	Yoga teacher	Yes	No	Yes	UK based business	No	No	Yes	Yes	No		No		No	No		No		No		No	No	Yes	No	1
MELB22	Melbourne	Fertility	https://mfec.com.au/	91	Health service		Specific health professional	Infertility		No	Yes	Gynaecologist, Obstetrician	No	No	No	No	No	No	No	No	No	No	No	No		Yes	No	No		Yes	Yes	No	No	Yes	Endosurgery	No		No	No		No		No		No	No	No	Yes	1
BRIS33	Brisbane	Preconception	https://mirandaswellness.com.au/fertility-preconception	92	Health service		Specific health professional	General health		No	No		No	No	No	No	No	No	No	No	No	No	Yes	Yes	Nutritionist	Yes	Yes	No		Yes	Yes	Yes	Yes	Yes	General health concerns	Yes	General health blog - nutrition	No	No		No		No		Yes	No	No	No	1
ALBU20	Albury-Wodonga	Fertility	https://monashivf.com/locations/vic/albury-2/	93	Health service		Health service or multiprofession clinic	Infertility		No	Yes	Gynaecologist, Obstetrician	Yes	No	No	No	No	No	No	No	No	No	No	No		Yes	Yes	No		Yes	No	No	No	No		No		No	No		No		No		No	No	No	Yes	1
BEND23	Bendigo	Fertility	https://monashivf.com/locations/vic/bendigo-2/	93	Health service		Health service or multiprofession clinic	Infertility		No	Yes	Gynaecologist, Obstetrician	No	Yes	No	No	No	No	No	No	No	No	No	No		Yes	Yes	No		Yes	No	No	No	No		No		No	No		No		No		No	No	No	Yes	1
TOWN20	Townsville	Fertility	https://monashivf.com/locations/qld/townsville/	93	Health service		Health service or multiprofession clinic	Infertility		No	Yes	Gynaecologist, Obstetrician	Yes	No	No	No	No	No	No	No	No	No	No	No		Yes	Yes	No		Yes	No	No	No	No		No		No	No		No		No		No	No	No	Yes	1
WAGG24	Wagga Wagga	Fertility	https://monashivf.com/locations/nsw/ivf-wagga-wagga/	93	Health service		Health service or multiprofession clinic	Infertility		No	Yes	Gynaecologist, Obstetrician	Yes	No	No	No	No	No	No	No	No	No	No	No		Yes	Yes	No		Yes	No	No	No	No		No		No	No		No		No		No	No	No	Yes	1
GEEL22	Geelong	Fertility	https://monashivf.com/locations/vic/geelong-prue/	93	Health service		Health service or multiprofession clinic	Infertility		No	Yes	Gynaecologist, Obstetrician	Yes	No	No	No	No	No	No	No	No	No	No	No		Yes	Yes	No		Yes	No	No	No	No		No		No	No		No		No		No	No	No	Yes	1
CENT27	Central Coast	Fertility	https://naturalfertilityaustralia.com.au/	94	Health service		Specific health professional	Preconception/Fertility		No	No		No	No	No	No	No	No	No	No	No	No	Yes	Yes	Homeopath	Yes	Yes	No		Yes	Yes	No	No	No		Yes	Fertility information	No	Yes	Articles on reproductive health	No		No		No	No	No	Yes	1
ADEL30	Adelaide	Preconception	https://naturalhealthmedicine.com.au/natural-treatments/infertility-preconception/	95	Health service		Health service or multiprofession clinic	General health		No	No		No	No	Yes	Yes	No	No	No	No	No	No	Yes	Yes	Nutritionist	Yes	Yes	No		Yes	Yes	Yes	Yes	Yes	General health	Yes	male fertility, nutrition, stress, contraceptive pill, 8 steps to a healthy pregnancy	No	No		No		No		Yes	No	No	No	1
BUNB29	Bunbury	Preconception	https://nourishednaturopathy.com.au/	96	Health service		Specific health professional	General health		No	No		No	No	Yes	No	No	No	No	No	No	No	No	No		Yes	Yes	Yes	Children and babies	Yes	Yes	Yes	Yes	Yes	General health concerns	Yes	General health information	No	No		No		No		Yes	No	No	No	1
BUNB31	Bunbury	Preconception	https://nourishednaturopathy.com.au/conditions-treated/	96	Health service		Specific health professional	General health		No	No		No	No	Yes	No	No	No	No	No	No	No	No	No		Yes	Yes	Yes	Children and babies	Yes	Yes	Yes	Yes	Yes	General health concerns	Yes	General health information	No	No		No		No		Yes	No	No	No	1
MELB30	Melbourne	Preconception	https://nurturedbirth.com.au/naturopathy/making-babies/	97	Health service		Health service or multiprofession clinic	Pregnancy		No	No		No	No	Yes	No	No	No	Yes	No	Yes	Yes	No	Yes	Osteopath, massage therapist, doula, yoga teacher	Yes	Yes	No		No	Yes	Yes	Yes	No		Yes	Fertility, Conception and pregnancy	No	No		No		No		Yes	No	No	No	1
PERT31	Perth	Preconception	https://perthnaturalfertility.com/	98	Health service		Health service or multiprofession clinic	Preconception/Fertility		No	Yes	Obstetrician and Pediatrician	No	No	Yes	No	No	No	No	No	No	No	No	No		Yes	Yes	Yes	all ages	Yes	Yes	Yes	Yes	Yes	General health concerns	Yes	Nutrition, womens health, general health concerns	No	No		No		No		Yes	No	No	No	1
PERT18	Perth	Fertility	https://perthhealthfertility.com.au/	98	Health service		Health service or multiprofession clinic	Preconception/Fertility		No	Yes	Obstetrician and Pediatrician	No	No	Yes	No	No	No	No	No	No	No	No	No		Yes	Yes	Yes	all ages	Yes	Yes	Yes	Yes	Yes	General health concerns	Yes	Nutrition, womens health, general health concerns	No	No		No		No		No	No	No	Yes	1
PERT10	Perth	Pregnancy	https://perthpregnancycentre.com.au/	99	Health service		Health service or multiprofession clinic	Pregnancy		No	Yes	Gynaecologist, Obstetrician	No	Yes	No	No	Yes	No	Yes	No	No	No	No	Yes	Physiotherapist, Counsellor	Yes	No	No		No	No	Yes	Yes	No		No		No	No		No		No		No	No	Yes	No	1
SUNS18	Sunshine Coast	Pregnancy	https://physioprofessionals.com.au/pregnancy/	100	Health service		Health service or multiprofession clinic	Pregnancy		No	No		No	No	No	No	No	No	No	No	No	No	No	No	Physiotherapist, massage therapist, Pilates instructor	Yes	Yes	No		No	No	Yes	Yes	Yes	Women's health and general health	No		No	No		No		No		No	No	Yes	No	1
WAGG28	Wagga Wagga	Fertility	https://reproductivemedicinewagga.com.au/contact	102	Health service		Health service or multiprofession clinic	Infertility		No	Yes	Gynaecologist, Obstetrician	Yes	No	No	No	No	No	No	Yes	No	No	No	Yes	Embryologist	Yes	Yes	No		Yes	No	No	No	No		No		No	No		No		No		No	No	No	Yes	1
WAGG37	Wagga Wagga	Preconception	https://reproductivemedicinewagga.com.au/assistance/infertility-reasons	102	Health service		Health service or multiprofession clinic	Infertility		No	Yes	Gynaecologist, Obstetrician	Yes	No	No	No	No	No	No	Yes	No	No	No	Yes	Embryologist	Yes	Yes	No		Yes	No	No	No	No		No		No	No		No		No		Yes	No	No	No	1
WAGG21	Wagga Wagga	Fertility	https://reproductivemedicinewagga.com.au/	102	Health service		Health service or multiprofession clinic	Infertility		No	Yes	Gynaecologist, Obstetrician	Yes	No	No	No	No	No	No	Yes	No	No	No	Yes	Embryologist	Yes	Yes	No		Yes	No	No	No	No		No		No	No		No		No		No	No	No	Yes	1
ADEL26	Adelaide	Fertility	https://repromed.com.au/	103	Health service		Health service or multiprofession clinic	Infertility		No	Yes	Gynaecologist, Obstetrician	No	No	No	No	No	No	No	No	No	No	No	No		Yes	Yes	No		Yes	Yes	No	No	No		Yes	Fertility health check vs. fertility assessment, pregnancy later in life, measuring ovarian reserve, sperm health, accessing super for IVF treatment	No	No		No		No		No	No	No	Yes	1
DARW33	Darwin	Preconception	https://repromed.com.au/ivf-darwin/	103	Health service		Health service or multiprofession clinic	Infertility		No	Yes	Gynaecologist, Obstetrician	No	No	No	No	No	No	No	No	No	No	No	No		Yes	Yes	Yes	LGBTQ	Yes	Yes	No	No	No		No		No	No		No		No		Yes	No	No	No	1
DARW32	Darwin	Preconception	https://repromed.com.au/fertility-treatments/preconception-genetic-screening/	103	Health service		Health service or multiprofession clinic	Infertility		No	Yes	Gynaecologist, Obstetrician	No	No	No	No	No	No	No	No	No	No	No	No		Yes	Yes	Yes	LGBTQ	Yes	Yes	No	No	No		No		No	No		No		No		Yes	No	No	No	1
DARW29	Darwin	Preconception	https://repromed.com.au/clinic/darwin/	103	Health service		Health service or multiprofession clinic	Infertility		No	Yes	Gynaecologist, Obstetrician	No	No	No	No	No	No	No	No	No	No	No	No		Yes	Yes	Yes	LGBTQ	Yes	Yes	No	No	No		No		No	No		No		No		Yes	No	No	No	1
DARW22	Darwin	Fertility	https://repromed.com.au/	103	Health service		Health service or multiprofession clinic	Infertility		No	Yes	Gynaecologist, Obstetrician	No	No	No	No	No	No	No	No	No	No	No	No		Yes	Yes	Yes	LGBTQ	Yes	Yes	No	No	No		No		No	No		No		No		No	No	No	Yes	1
DARW19	Darwin	Fertility	https://repromed.com.au/clinic/darwin/	103	Health service		Health service or multiprofession clinic	Infertility		No	Yes	Gynaecologist, Obstetrician	No	No	No	No	No	No	No	No	No	No	No	No		Yes	Yes	Yes	LGBTQ	Yes	Yes	No	No	No		No		No	No		No		No		No	No	No	Yes	1
WAGG25	Wagga Wagga	Fertility	https://riverinaivf.com.au/fertility-preservation/	104	Health service		Health service or multiprofession clinic	Infertility		No	Yes	Gynaecologist, Obstetrician	No	No	No	No	No	No	No	No	No	No	No	No		Yes	No	Yes	clinic based in riverina NSW	Yes	No	No	No	No		No		No	No		No		No		No	No	No	Yes	1
TOOW31	Toowoomba	Preconception	https://riverinaivf.com.au/preconceptionscreening/	104	Health service		Health service or multiprofession clinic	Infertility		No	Yes	Gynaecologist, Obstetrician	No	No	No	No	No	No	No	No	No	No	No	No		Yes	No	Yes	clinic based in riverina NSW	Yes	No	No	No	No		No		No	No		No		No		Yes	No	No	No	1
TOOW33	Toowoomba	Preconception	https://riverinaivf.com.au/	104	Health service		Health service or multiprofession clinic	Infertility		No	Yes	Gynaecologist, Obstetrician	No	No	No	No	No	No	No	No	No	No	No	No		Yes	No	Yes	clinic based in riverina NSW	Yes	No	No	No	No		No		No	No		No		No		Yes	No	No	No	1
WAGG22	Wagga Wagga	Fertility	https://riverinaivf.com.au/	104	Health service		Health service or multiprofession clinic	Infertility		No	Yes	Gynaecologist, Obstetrician	No	No	No	No	No	No	No	No	No	No	No	No		Yes	No	Yes	clinic based in riverina NSW	Yes	No	No	No	No		No		No	No		No		No		No	No	No	Yes	1
WAGG32	Wagga Wagga	Preconception	https://riverinaivf.com.au/preconceptionscreening/	104	Health service		Health service or multiprofession clinic	Infertility		No	Yes	Gynaecologist, Obstetrician	No	No	No	No	No	No	No	No	No	No	No	No		Yes	No	Yes	clinic based in riverina NSW	Yes	No	No	No	No		No		No	No		No		No		Yes	No	No	No	1
WAGG31	Wagga Wagga	Preconception	https://riverinaivf.com.au/	104	Health service		Health service or multiprofession clinic	Infertility		No	Yes	Gynaecologist, Obstetrician	No	No	No	No	No	No	No	No	No	No	No	No		Yes	No	Yes	clinic based in riverina NSW	Yes	No	No	No	No		No		No	No		No		No		Yes	No	No	No	1
WAGG36	Wagga Wagga	Preconception	https://riverinanaturaltherapies.com.au/services/	105	Health service		Specific health professional	General health		No	No		No	No	Yes	No	No	No	No	No	No	No	No	No		Yes	Yes	Yes	all ages	No	Yes	Yes	Yes	Yes	General health	No		No	No		No		No		Yes	No	No	No	1
WAGG20	Wagga Wagga	Pregnancy	https://riverinapelvichealth.com.au/	106	Health service		Specific health professional	Other	pelvic health	No	No		No	No	No	No	No	No	Yes	No	No	No	No	Yes	physiotherapist	Yes	Yes	No		No	No	Yes	Yes	Yes	Pelvic health	No		No	No		No		No		No	No	Yes	No	1
ADEL14	Adelaide	Pregnancy	https://shinesa.org.au/health-information/pregnancy/pregnancy-options/	108	Health service		Health service or multiprofession clinic	General health		No	No		No	No	No	No	No	No	No	No	No	No	No	No		Yes	Yes	Yes	Teens, LGBTQ	No	No	Yes	Yes	Yes	Contraception, menopause, endometriosis, puberty, STDs, menstruation	No		No	No		No		No		No	No	Yes	No	1
SUNS24	Sunshine Coast	Fertility	https://sunshinecoastandwidebaygynaecology.com.au/	109	Health service		Health service or multiprofession clinic	Infertility		No	Yes	Gynaecologist, Obstetrician	No	No	No	No	No	No	No	No	No	No	No	No		Yes	No	No		Yes	No	No	No	No		No		No	No		No		No		No	No	No	Yes	1
SUNS27	Sunshine Coast	Fertility	https://sunshinecoastandwidebaygynaecology.com.au/about/	109	Health service		Health service or multiprofession clinic	Infertility		No	Yes	Gynaecologist, Obstetrician	No	No	No	No	No	No	No	No	No	No	No	No		Yes	No	No		Yes	No	No	No	No		No		No	No		No		No		No	No	No	Yes	1
SUNS30	Sunshine Coast	Preconception	https://sunshinecoastnaturopath.net.au/fertility-pre-conception-care/	110	Health service		Specific health professional	Preconception/Fertility		No	No		No	No	Yes	No	No	No	No	No	No	No	Yes	Yes	Nutritionist	Yes	Yes	No		Yes	Yes	No	No	Yes	Women's Health	Yes	General health and wellness information	No	No		No		No		Yes	No	No	No	1
SUNS13	Sunshine Coast	Pregnancy	https://sunshineobstetrics.com.au/	111	Health service		Health service or multiprofession clinic	Infertility		No	Yes	Gynaecologist, Obstetrician	No	Yes	No	No	No	No	No	No	No	No	No	No		Yes	No	No		Yes	No	No	No	No		No		No	No		No		No		No	No	Yes	No	1
BRIS34	Brisbane	Preconception	https://thebalancednutritionist.com.au/nutrition-for-pregnancy-and-preconception/	112	Health service		Health service or multiprofession clinic	General health		No	No		No	No	No	No	No	No	No	No	No	No	Yes	Yes	Nutritionist	Yes	Yes	No		No	Yes	Yes	Yes	Yes	General health concerns	No	General health blog - nutrition	No	No		No		No		Yes	No	No	No	1
LAUN20	Launceston	Fertility	https://thebubblelaunceston.com.au/services/fertility	113	Health service		Health service or multiprofession clinic	General health		Yes	No		No	No	No	No	Yes	No	No	No	No	No	No	Yes	Social Worker	Yes	No	No		Yes	Yes	Yes	Yes	Yes	Women's health	No		No	No		No		No		No	No	No	Yes	1
LAUN24	Launceston	Fertility	https://thebubblelaunceston.com.au/	113	Health service		Health service or multiprofession clinic	General health		Yes	No		No	No	No	No	Yes	No	No	No	No	No	No	Yes	Social Worker	Yes	No	No		Yes	Yes	Yes	Yes	Yes	Women's health	No		No	No		No		No		No	No	No	Yes	1
LAUN35	Launceston	Preconception	https://thebubblelaunceston.com.au/our-staff/suzanne-hart	113	Health service		Health service or multiprofession clinic	General health		Yes	No		No	No	No	No	Yes	No	No	No	No	No	No	Yes	Social Worker	Yes	No	No		Yes	Yes	Yes	Yes	Yes	Women's health	No		No	No		No		No		Yes	No	No	No	1
LAUN30	Launceston	Preconception	https://thebubblelaunceston.com.au/	113	Health service		Health service or multiprofession clinic	General health		Yes	No		No	No	No	No	Yes	No	No	No	No	No	No	Yes	Social Worker	Yes	No	No		Yes	Yes	Yes	Yes	Yes	Women's health	No		No	No		No		No		Yes	No	No	No	1
LAUN34	Launceston	Preconception	https://thebubblelaunceston.com.au/our-staff	113	Health service		Health service or multiprofession clinic	General health		Yes	No		No	No	No	No	Yes	No	No	No	No	No	No	Yes	Social Worker	Yes	No	No		Yes	Yes	Yes	Yes	Yes	Women's health	No		No	No		No		No		Yes	No	No	No	1
TOOW20	Toowoomba	Fertility	https://toag.com.au/fertility/	115	Health service		Health service or multiprofession clinic	Pregnancy		No	Yes	Gynaecologist, Obstetrician	No	Yes	No	No	No	No	No	No	No	No	No	No		Yes	Yes	Yes	LGBTQ	Yes	Yes	Yes	Yes	Yes	Women's Health	No		No	No		No		No		No	No	No	Yes	1
GEEL28	Geelong	Preconception	https://traceygilchrist.com.au/about-us	116	Health service		Specific health professional	Pregnancy		No	Yes	Gynaecologist, Obstetrician	No	No	No	No	No	No	No	No	No	No	No	No		Yes	No	No		Yes	Yes	Yes	No	No		No		No	No		No		No		Yes	No	No	No	1
BUNB20	Bunbury	Fertility	https://vestrum.com.au/fertility/	117	Health service		Specific health professional	Preconception/Fertility		No	Yes	Gynaecologist, Obstetrician	No	Yes	No	No	No	No	No	No	No	No	No	No		Yes	No	No		Yes	Yes	Yes	Yes	Yes	Women's Health	No		Yes	No		Yes	Local Hospitals, and pregnancy support services	No		No	No	No	Yes	1
BUNB27	Bunbury	Fertility	https://vestrum.com.au/	117	Health service		Specific health professional	Preconception/Fertility		No	Yes	Gynaecologist, Obstetrician	No	Yes	No	No	No	No	No	No	No	No	No	No		Yes	No	No		Yes	Yes	Yes	Yes	Yes	Women's Health	No		Yes	No		Yes	Local Hospitals, and pregnancy support services	No		No	No	No	Yes	1
BALL33	Ballarat	Preconception	https://victoriastreetpsychology.com.au/	118	Health service		Health service or multiprofession clinic	Other	psychology - teen and adult - one specialises in conception and pregnancy	No	Yes	Psychologist	No	No	No	No	No	No	No	No	No	No	No	No		Yes	Yes	No		Yes	Yes	Yes	Yes	No		No		No	No		No		No		Yes	No	No	No	1
GEEL15	Geelong	Pregnancy	https://villagebirth.com.au/services/	119	Health service		Specific health professional	Pregnancy		No	No		No	No	No	No	No	No	No	No	Yes	Yes	No	Yes	hypnobirthing practitioner, Pilates instructor	Yes	No	No		No	No	Yes	Yes	No		Yes	hypnobirthing and Pilates information	No	No		No		No		No	No	Yes	No	1
MELT35	Melton	Preconception	https://westcaremedical.com.au/	121	Health service		Specific health professional	General health		Yes	No		No	No	No	No	No	No	No	No	No	No	No	No		Yes	Yes	Yes	all ages	No	Yes	Yes	Yes	Yes	General health concerns	No		No	No		No		No		Yes	No	No	No	1
WOLL30	Wollongong	Preconception	https://wollongongdaysurgery.com.au/specialists/dr-david-greening	122	Health service		Health service or multiprofession clinic	General health		No	Yes	Gynaecologist, Obstetrician	No	No	No	No	No	No	No	No	No	No	No	No		Yes	Yes	Yes	all ages	Yes	No	No	No	Yes	specialist health concerns	No		No	No		No		No		Yes	No	No	No	1
WOLL24	Wollongong	Fertility	https://wollongongdaysurgery.com.au/specialties/gynaecology-and-fertility	122	Health service		Health service or multiprofession clinic	General health		No	Yes	Gynaecologist, Obstetrician	No	No	No	No	No	No	No	No	No	No	No	No		Yes	Yes	Yes	all ages	Yes	No	No	No	Yes	specialist health concerns	No		No	No		No		No		No	No	No	Yes	1
ALBU35	Albury-Wodonga	Preconception	https://www.acnc.gov.au/charity/43f6e9fd08c544e336502300b2bb9c34	123	Other	Government site																																							Yes	No	No	No	0
ADEL10	Adelaide	Pregnancy	https://www.adelobs.com.au/	124	Health service		Health service or multiprofession clinic	Pregnancy		No	Yes	Gynaecologist, Obstetrician	Yes	Yes	No	No	No	No	No	No	No	No	No	No		Yes	Yes	No		Yes	Yes	Yes	Yes	Yes	Hysteroscopy, laparoscopy, endometriosis	Yes	COVID-19 protocols and patient information, travelling while pregnant, nutrition while pregnant, prenatal testing, C-section, toddler behaviour, Piercings during pregnancy, exercise during pregnancy, sex during pregnancy, shift work and fertility, pregnancy in the heat of summer, genetic testing	Yes	No		Yes	Medicare, Australian Breastfeeding Association, Shine SA (Sexual Health), Paediatrician Clinics	No		No	No	Yes	No	1
ADEL20	Adelaide	Fertility	https://www.adelobs.com.au/	124	Health service		Health service or multiprofession clinic	Pregnancy		No	Yes	Gynaecologist, Obstetrician	Yes	Yes	No	No	No	No	No	No	No	No	No	No		Yes	Yes	No		Yes	Yes	Yes	Yes	Yes	Hysteroscopy, laparoscopy, endometriosis	Yes	COVID-19 protocols and patient information, travelling while pregnant, nutrition while pregnant, prenatal testing, C-section, toddler behaviour, Piercings during pregnancy, exercise during pregnancy, sex during pregnancy, shift work and fertility, pregnancy in the heat of summer, genetic testing	Yes	No		Yes	Medicare, Australian Breastfeeding Association, Shine SA (Sexual Health), Paediatrician Clinics	No		No	No	No	Yes	1
PERT22	Perth	Fertility	https://www.adorafertility.com.au/locations/perth/	125	Health service		Health service or multiprofession clinic	Infertility		No	Yes	Gynaecologist, Obstetrician	No	No	No	No	No	No	No	No	No	No	No	No		Yes	No	No		Yes	Yes	No	No	No		Yes	Fertility information	No	No		No		No		No	No	No	Yes	1
BRIS24	Brisbane	Fertility	https://www.adorafertility.com.au/	125	Health service		Health service or multiprofession clinic	Pregnancy		No	Yes	Gynaecologist, Obstetrician	Yes	No	No	No	No	No	No	No	No	No	No	No		Yes	Yes	No		Yes	Yes	No	No	No		Yes	Patient information on help with fertility and pregnancy	No	No		No		No		No	No	No	Yes	1
DARW27	Darwin	Fertility	https://www.adorafertility.com.au/	125	Health service		Health service or multiprofession clinic	Infertility		No	Yes	Gynaecologist, Obstetrician	No	No	No	No	No	No	No	No	No	No	No	No		Yes	Yes	Yes	Servicing QLD, NSW, WA, SA	Yes	Yes	No	No	No		Yes	IVF support information	No	No		No		No		No	No	No	Yes	1
MELB26	Melbourne	Fertility	https://www.adorafertility.com.au/locations/melbourne/	125	Health service		Health service or multiprofession clinic	Infertility		No	Yes	Gynaecologist, Obstetrician	No	No	No	No	No	No	No	No	No	No	No	No		Yes	Yes	No		Yes	Yes	No	No	No		Yes	Fertility health	No	No		No		No		No	No	No	Yes	1
BRIS26	Brisbane	Fertility	https://www.adorafertility.com.au/locations/	125	Health service		Health service or multiprofession clinic	Pregnancy		No	Yes	Gynaecologist, Obstetrician	Yes	No	No	No	No	No	No	No	No	No	No	No		Yes	Yes	No		Yes	Yes	No	No	No		Yes	Patient information on help with fertility and pregnancy	No	No		No		No		No	No	No	Yes	1
SYDN20	Sydney	Fertility	https://www.adorafertility.com.au/locations/sydney/	125	Health service		Health service or multiprofession clinic	Infertility		No	Yes	Gynaecologist, Obstetrician	No	No	No	No	No	No	No	No	No	No	No	No		Yes	No	No		Yes	Yes	No	No	No		Yes	Fertility information	No	No		No		No		No	No	No	Yes	1
HERV23	Hervey Bay	Fertility	https://www.affordableivf.com.au/ivf-hervey-bay/	126	Health service		Health service or multiprofession clinic	Preconception/Fertility		No	Yes	Gynaecologist, Obstetrician	Yes	No	No	Yes	Yes	No	No	Yes	No	No	No	Yes	Counsellors, scientists	Yes	Yes	No		Yes	Yes	No	No	No		No		No	No		No		No		No	No	No	Yes	1
BUND24	Bundaberg	Fertility	https://www.affordableivf.com.au/bundaberg/	126	Health service		Health service or multiprofession clinic	Preconception/Fertility		No	Yes	Gynaecologist, Obstetrician	Yes	No	No	Yes	Yes	No	No	Yes	No	No	No	Yes	Counsellors, scientists	Yes	Yes	No		Yes	Yes	No	No	No		No		No	No		No		No		No	No	No	Yes	1
NEWC14	Newcastle-Maitland	Pregnancy	https://www.advancedgynaecology.com.au/advanced-gynaecology/advanced-laparoscopic-surgery/	126	Health service		Health service or multiprofession clinic	Infertility		No	Yes	Gynaecologist	No	No	No	No	No	No	No	No	No	No	No	No		Yes	No	No		Yes	No	No	No	No		No		No	No		No		No		No	No	Yes	No	1
ALBU10	Albury-Wodonga	Pregnancy	https://www.awh.org.au/services-departments/women-children/maternity-newborn-services	128	Health service		Specific health professional	Pregnancy		Yes	Yes	Gynaecologist, Obstetrician	Yes	Yes	No	No	No	No	No	No	No	No	No	Yes	Allied health	Yes	Yes	No		No	No	Yes	Yes	No		No		Yes	No		Yes	COVID-19 updates, maternity services	No		No	No	Yes	No	1
ALBU30	Albury-Wodonga	Preconception	https://www.awh.org.au/	128	Health service		Specific health professional	Pregnancy		Yes	Yes	Gynaecologist, Obstetrician	Yes	Yes	No	No	No	No	No	No	No	No	No	Yes	Allied health	Yes	Yes	No		No	No	Yes	Yes	No		No		Yes	No		Yes	COVID-19 updates, maternity services	No		Yes	No	No	No	1
ALBU11	Albury-Wodonga	Pregnancy	https://www.awh.org.au/services-departments/women-children/pregnancy-care/midwife-care-program	128	Health service		Specific health professional	Pregnancy		Yes	Yes	Gynaecologist, Obstetrician	Yes	Yes	No	No	No	No	No	No	No	No	No	Yes	Allied health	Yes	Yes	No		No	No	Yes	Yes	No		No		Yes	No		Yes	COVID-19 updates, maternity services	No		No	No	Yes	No	1
MELT28	Melton	Fertility	https://www.bakerysquaremedical.com.au/services/	129	Health service		Health service or multiprofession clinic	General health		Yes	No		No	No	No	No	No	No	No	No	No	No	No	No		Yes	Yes	Yes	all ages	No	Yes	Yes	Yes	Yes	General health concerns	No		No	No		No				No	No	No	Yes	1
BALL12	Ballarat	Pregnancy	https://www.ballarativf.com.au/	130	Health service		Health service or multiprofession clinic	Infertility		No	Yes	Gynaecologist, Obstetrician	No	No	No	No	No	No	No	No	No	No	No	No		Yes	Yes	No		Yes	No	No	No	No		No		No	No		No		No		No	No	Yes	No	1
BALL14	Ballarat	Pregnancy	https://www.ballarativf.com.au/dr-alexandra-bonner	130	Health service		Health service or multiprofession clinic	Infertility		No	Yes	Gynaecologist, Obstetrician	No	No	No	No	No	No	No	No	No	No	No	No		Yes	Yes	No		Yes	No	No	No	No		No		No	No		No		No		No	No	Yes	No	1
BALL13	Ballarat	Pregnancy	https://www.ballarativf.com.au/female-infertility	130	Health service		Health service or multiprofession clinic	Infertility		No	Yes	Gynaecologist, Obstetrician	No	No	No	No	No	No	No	No	No	No	No	No		Yes	Yes	No		Yes	No	No	No	No		No		No	No		No		No		No	No	Yes	No	1
BALL23	Ballarat	Fertility	https://www.ballarativf.com.au/contact	130	Health service		Health service or multiprofession clinic	Infertility		No	Yes	Gynaecologist, Obstetrician	No	No	No	No	No	No	No	No	No	No	No	No		Yes	Yes	No		Yes	No	No	No	No		No		No	No		No		No		No	No	No	Yes	1
BALL24	Ballarat	Fertility	https://www.ballarativf.com.au/dr-alexandra-bonner	130	Health service		Health service or multiprofession clinic	Infertility		No	Yes	Gynaecologist, Obstetrician	No	No	No	No	No	No	No	No	No	No	No	No		Yes	Yes	No		Yes	No	No	No	No		No		No	No		No		No		No	No	No	Yes	1
BALL21	Ballarat	Fertility	https://www.ballarativf.com.au/treatment	130	Health service		Health service or multiprofession clinic	Infertility		No	Yes	Gynaecologist, Obstetrician	No	No	No	No	No	No	No	No	No	No	No	No		Yes	Yes	No		Yes	No	No	No	No		No		No	No		No		No		No	No	No	Yes	1
MELT24	Melton	Fertility	https://www.ballarativf.com.au/	130	Health service		Health service or multiprofession clinic	Infertility		No	Yes	Gynaecologist, Obstetrician	No	No	No	No	No	No	No	No	No	No	No	No		Yes	Yes	No		Yes	No	No	No	No		No		No	No		No		No		No	No	No	Yes	1
BALL22	Ballarat	Fertility	https://www.ballarativf.com.au/female-infertility	130	Health service		Health service or multiprofession clinic	Infertility		No	Yes	Gynaecologist, Obstetrician	No	No	No	No	No	No	No	No	No	No	No	No		Yes	Yes	No		Yes	No	No	No	No		No		No	No		No		No		No	No	No	Yes	1
BALL20	Ballarat	Fertility	https://www.ballarativf.com.au/	130	Health service		Health service or multiprofession clinic	Infertility		No	Yes	Gynaecologist, Obstetrician	No	No	No	No	No	No	No	No	No	No	No	No		Yes	Yes	No		Yes	No	No	No	No		No		No	No		No		No		No	No	No	Yes	1
BALL11	Ballarat	Pregnancy	https://www.ballaratpregnancymassage.com.au/	131	Health service		Specific health professional	Pregnancy		No	No		No	No	No	No	No	No	Yes	No	No	No	No	Yes	pregnancy massage therapist	Yes	Yes	No		No	No	Yes	Yes	No		No		No	No		No		No		No	No	Yes	No	1
GEEL10	Geelong	Pregnancy	https://www.barwonhealth.org.au/maternity-services/about-us	132	Health service		Health service or multiprofession clinic	Pregnancy		No	Yes	Obstetricians, pediatritions,	Yes	Yes	No	No	Yes	Yes	Yes	No	No	No	No	Yes	Dieticians, social workers, physiotherapists	Yes	No	No		No	No	Yes	Yes	No		Yes	News from the unit	No	No		No		No		No	No	Yes	No	1
GEEL12	Geelong	Pregnancy	https://www.barwonhealth.org.au/maternity-services/pregnancy/early-pregnancy	132	Health service		Health service or multiprofession clinic	Pregnancy		No	Yes	Obstetricians, pediatritions,	Yes	Yes	No	No	Yes	Yes	Yes	No	No	No	No	Yes	Dieticians, social workers, physiotherapists	Yes	No	No		No	No	Yes	Yes	No		Yes	News from the unit	No	No		No		No		No	No	Yes	No	1
GEEL11	Geelong	Pregnancy	https://www.barwonhealth.org.au/maternity-services/about-us/facilities	132	Health service		Health service or multiprofession clinic	Pregnancy		No	Yes	Obstetricians, pediatritions,	Yes	Yes	No	No	Yes	Yes	Yes	No	No	No	No	Yes	Dieticians, social workers, physiotherapists	Yes	No	No		No	No	Yes	Yes	No		Yes	News from the unit	No	No		No		No		No	No	Yes	No	1
GEEL13	Geelong	Pregnancy	https://www.barwonhealth.org.au/maternity-services/pregnancy	132	Health service		Health service or multiprofession clinic	Pregnancy		No	Yes	Obstetricians, pediatritions,	Yes	Yes	No	No	Yes	Yes	Yes	No	No	No	No	Yes	Dieticians, social workers, physiotherapists	Yes	No	No		No	No	Yes	Yes	No		Yes	News from the unit	No	No		No		No		No	No	Yes	No	1
BEND14	Bendigo	Pregnancy	https://www.bendigohealth.org.au/Womenandchildrensservices/	133	Health service		Health service or multiprofession clinic	General health		No	Yes	The whole range of medical specialists	Yes	Yes	No	No	No	No	No	No	No	No	No	No		Yes	Yes	No		No	Yes	Yes	Yes	Yes	Women's health generally	No		No	No		No		No		No	No	Yes	No	1
BALL10	Ballarat	Pregnancy	https://www.bhs.org.au/services-and-clinics/women-and-children-s-health/maternity-unit/	134	Health service		Health service or multiprofession clinic	Pregnancy		No	Yes	Gynaecologist, Obstetrician	No	Yes	No	No	No	No	No	No	No	No	No	No		Yes	No	No		No	No	Yes	Yes	No		No		No	No		No		No		No	No	Yes	No	1
BALL35	Ballarat	Preconception	https://www.bhs.org.au/services-and-clinics/women-and-children-s-health/maternity-outpatients/	134	Health service		Health service or multiprofession clinic	Pregnancy		No	Yes	Gynaecologist, Obstetrician	No	Yes	No	No	No	No	No	No	No	No	No	No		Yes	No	No		No	No	Yes	Yes	No		No		No	No		No		No		Yes	No	No	No	1
BEND35	Bendigo	Preconception	https://www.biotahealth.com.au/	135	Health service		Specific health professional	Preconception/Fertility		No	No		No	No	No	No	No	No	No	No	No	No	Yes	Yes	Nutritionist	Yes	No	No		Yes	Yes	Yes	No	No		No		No	No		No		No		Yes	No	No	No	1
CENT17	Central Coast	Pregnancy	https://www.birthability.com.au/	136	Health service		Specific health professional	Other	labour and birth	No	No		No	No	No	No	No	No	No	No	Yes	No	No	Yes	Doula	Yes	No	No		No	No	No	No	No	Labour and birth	Yes	Birthing information	No	No		Yes	Organisations that support women in pregnancy, birthing and postnatal	No		No	No	Yes	No	1
COFF13	Coffs Harbour	Pregnancy	https://www.bluewatermedical.com.au/	137	Health service		Health service or multiprofession clinic	General health		Yes	No		No	No	No	No	No	No	No	No	No	No	No	No		Yes	Yes	No		Yes	Yes	Yes	No	Yes	Women's health	Yes	Reproductive health and abortion	No	No		No		No		No	No	Yes	No	1
BUND28	Bundaberg	Preconception	https://www.burnetthouse.com.au/fertility-solutions-and-preconception-care/	138	Health service		Health service or multiprofession clinic	General health		No	No		No	No	Yes	Yes	No	No	Yes	No	No	No	Yes	Yes	Massage therapist, nutritionist	Yes	Yes	No		Yes	Yes	Yes	Yes	Yes	Stress, fatigue and pain related conditions	No	General health and wellness information	No	No		No		No		Yes	No	No	No	1
CAIR19	Cairns	Fertility	https://www.cairnsfertility.com/	139	Health service		Health service or multiprofession clinic	Infertility		No	Yes	Gynaecologist, Obstetrician	No	No	No	No	No	No	No	No	No	No	No	No		Yes	No	No		Yes	No	No	No	Yes	Women's Health	No		No	No		No		No		No	No	No	Yes	1
CAIR25	Cairns	Fertility	https://www.cairnsnaturopathic.com.au/	140	Health service		Specific health professional	General health		No	No		No	No	Yes	No	No	No	No	No	No	No	No	No		Yes	Yes	No		Yes	Yes	Yes	Yes	Yes	General health concerns	No		No	No		No		No		No	No	No	Yes	1
CAIR13	Cairns	Pregnancy	https://www.cairnspregnancyyoga.com.au/	141	Health service		Specific health professional	Pregnancy		No	No		No	No	No	No	No	No	No	No	No	Yes	No	Yes	Yoga teacher	Yes	No	No		No	No	Yes	No	No		No		No	No		No		No		No	No	Yes	No	1
WOLL34	Wollongong	Preconception	https://www.campusclinic.com.au/services/womens-health/	142	Health service		Health service or multiprofession clinic	General health		Yes	No		No	No	No	No	No	No	No	No	No	No	No	No		Yes	Yes	Yes	all ages	No	Yes	Yes	Yes	Yes	general health concerns	No		No	No		No		No		Yes	No	No	No	1
ROCK17	Rockhampton	Pregnancy	https://www.capricornogs.com.au/obstetrics	143	Health service		Specific health professional	Infertility		No	Yes	Gynaecologist, Obstetrician	No	No	No	No	No	No	No	No	No	No	No	No		Yes	No	No		Yes	Yes	Yes	Yes	Yes	Women's health	No		No	No		No		No		No	No	Yes	No	1
ALBU22	Albury-Wodonga	Fertility	https://www.caregynaecology.com.au/	144	Health service		Specific health professional	Infertility		No	Yes	Gynaecologist, Obstetrician	No	No	No	No	No	No	No	No	No	No	No	No		Yes	Yes	No		Yes	No	No	No	No		Yes	Information on different conditions patients could be dealing with	No	No		No		No		No	No	No	Yes	1
DARW18	Darwin	Pregnancy	https://www.ceadarwin.asn.au/	145	Health service		Specific health professional	Pregnancy		No	No		No	No	No	No	No	No	No	No	No	Yes	No	Yes	Yoga teacher	Yes	No	No		No	No	Yes	Yes	No		No		No	No		No		Yes	Newsletter	No	No	Yes	No	1
ALBU13	Albury-Wodonga	Pregnancy	https://www.centralmedical.com.au/obstetrics.html	146	Health service		Health service or multiprofession clinic	Pregnancy		Yes	Yes	Gynaecologist, Obstetrician	Yes	Yes	No	No	No	No	No	No	No	No	No	No		Yes	Yes	No		No	No	Yes	Yes	No		No		No	No		No		No		No	No	Yes	No	1
MELB29	Melbourne	Preconception	https://www.cityfertility.com.au/information/pregnancy-planning/preconception-care/	147	Health service		Health service or multiprofession clinic	Infertility		No	Yes	Gynaecologist, Obstetrician	No	No	No	No	Yes	No	No	No	No	No	No	Yes	Counsellors	Yes	Yes	No		Yes	Yes	No	No	No		No		No	No		No		No		Yes	No	No	No	1
PERT32	Perth	Preconception	https://www.cityfertility.com.au/information/pregnancy-planning/preconception-care/	147	Health service		Health service or multiprofession clinic	Infertility		No	Yes	Gynaecologist, Obstetrician	No	No	No	No	Yes	No	No	No	No	No	No	Yes	Counsellors	Yes	Yes	No		Yes	Yes	No	No	No		No		No	No		No		No		Yes	No	No	No	1
BRIS36	Brisbane	Preconception	https://www.cityfertility.com.au/information/pregnancy-planning/preconception-care/	147	Health service		Health service or multiprofession clinic	Infertility		No	Yes	Gynaecologist, Obstetrician	No	No	No	No	Yes	No	No	No	No	No	No	Yes	Counsellors	Yes	Yes	Yes	LGBTQ	Yes	Yes	No	No	No		No		Yes	No		Yes	Fertility information and support, brands they use	No		Yes	No	No	No	1
SYDN26	Sydney	Fertility	https://www.cityfertility.com.au/clinics/sydney-cbd/	147	Health service		Health service or multiprofession clinic	Infertility		No	Yes	Gynaecologist, Obstetrician	No	No	No	No	Yes	No	No	No	No	No	No	Yes	Counsellors	Yes	Yes	No		Yes	Yes	No	No	No		No		No	No		No		No		No	No	No	Yes	1
TOOW23	Toowoomba	Fertility	https://www.cityfertility.com.au/contact-us/toowoomba/	147	Health service		Health service or multiprofession clinic	Infertility		No	Yes	Gynaecologist, Obstetrician	No	No	No	No	Yes	No	No	No	No	No	No	Yes	Counsellors	Yes	Yes	No		Yes	Yes	No	No	No		No		No	No		No		No		No	No	No	Yes	1
TOOW27	Toowoomba	Preconception	https://www.cityfertility.com.au/contact-us/toowoomba/	147	Health service		Health service or multiprofession clinic	Infertility		No	Yes	Gynaecologist, Obstetrician	No	No	No	No	Yes	No	No	No	No	No	No	Yes	Counsellors	Yes	Yes	No		Yes	Yes	No	No	No		No		No	No		No		No		Yes	No	No	No	1
GOLD19	Gold Coast-Tweed Heads	Fertility	https://www.cityfertility.com.au/clinics/gold-coast-ivf-and-fertility-clinic/	147	Health service		Health service or multiprofession clinic	Infertility		No	Yes	Gynaecologist, Obstetrician	No	No	No	No	Yes	No	No	No	No	No	No	Yes	Counsellor	Yes	Yes	Yes	LGBTQ	Yes	Yes	No	No	No		Yes	Fertility information	Yes	No		Yes	Brands	Yes	Client support information	No	No	No	Yes	1
SYDN23	Sydney	Fertility	https://www.cityfertility.com.au/clinics/sydney-ivf-and-fertility-clinic/	147	Health service		Health service or multiprofession clinic	Infertility		No	Yes	Gynaecologist, Obstetrician	No	No	No	No	Yes	No	No	No	No	No	No	Yes	Counsellors	Yes	Yes	No		Yes	Yes	No	No	No		No		No	No		No		No		No	No	No	Yes	1
SYDN35	Sydney	Preconception	https://www.cityfertility.com.au/information/pregnancy-planning/preconception-care/	147	Health service		Health service or multiprofession clinic	Infertility		No	Yes	Gynaecologist, Obstetrician	No	No	No	No	Yes	No	No	No	No	No	No	Yes	Counsellors	Yes	Yes	No		Yes	Yes	No	No	No		No		No	No		No		No		Yes	No	No	No	1
TOOW29	Toowoomba	Preconception	https://www.cityfertility.com.au/information/pregnancy-planning/preconception-care/	147	Health service		Health service or multiprofession clinic	Infertility		No	Yes	Gynaecologist, Obstetrician	No	No	No	No	Yes	No	No	No	No	No	No	Yes	Counsellors	Yes	Yes	No		Yes	Yes	No	No	No		No		No	No		No		No		Yes	No	No	No	1
TOOW21	Toowoomba	Fertility	https://www.cityfertility.com.au/clinics/toowoomba-fertility-and-ivf-services/	147	Health service		Health service or multiprofession clinic	Infertility		No	Yes	Gynaecologist, Obstetrician	No	No	No	No	Yes	No	No	No	No	No	No	Yes	Counsellors	Yes	Yes	No		Yes	Yes	No	No	No		No		No	No		No		No		No	No	No	Yes	1
MELB20	Melbourne	Fertility	https://www.cityfertility.com.au/clinics/melbourne-fertility-and-ivf-clinic/	147	Health service		Health service or multiprofession clinic	Infertility		No	Yes	Gynaecologist, Obstetrician	No	No	No	No	Yes	No	No	No	No	No	No	Yes	Counsellors	Yes	Yes	No		Yes	Yes	No	No	No		No		No	No		No		No		No	No	No	Yes	1
SUNS20	Sunshine Coast	Fertility	https://www.coastalivf.com.au/	148	Health service		Health service or multiprofession clinic	Infertility		No	Yes	Gynaecologist, Obstetrician	Yes	Yes	No	No	Yes	No	No	No	No	No	No	Yes	Psychologist	Yes	Yes	No		Yes	Yes	No	No	No		Yes	Fertility Information	No	No		No		No		No	No	No	Yes	1
PERT21	Perth	Fertility	https://www.conceptfertility.com.au/	149	Health service		Health service or multiprofession clinic	Infertility		No	Yes	Gynaecologist, Obstetrician	No	No	No	No	Yes	No	No	No	No	No	No	Yes	Counsellors	Yes	Yes	No		Yes	Yes	No	No	No		No		No	No		No		No		No	No	No	Yes	1
SUNS29	Sunshine Coast	Preconception	https://www.conceptionsmassage.com.au/	150	Health service		Specific health professional	Preconception/Fertility		No	No		No	No	No	No	No	No	Yes	No	No	No	No	Yes	Massage Therapist	Yes	No	No		No	Yes	Yes	Yes	Yes	Massage for self-care	No		No	No		No		No		Yes	No	No	No	1
DARW28	Darwin	Preconception	https://www.darwinnaturopathics.com/fertility-preconception--pregnancy	151	Health service		Specific health professional	General health		No	No		No	No	Yes	No	No	No	No	No	No	No	No	No		Yes	Yes	Yes	All ages	Yes	Yes	Yes	Yes	Yes	General health concerns	No		No	No		No		Yes	recipes	Yes	No	No	No	1
DARW36	Darwin	Preconception	https://www.darwinnaturopathics.com/about-kate-c116h	151	Health service		Specific health professional	General health		No	No		No	No	Yes	No	No	No	No	No	No	No	No	No		Yes	Yes	Yes	All ages	Yes	Yes	Yes	Yes	Yes	General health concerns	No		No	No		No				Yes	No	No	No	1
DARW35	Darwin	Preconception	https://www.darwinnaturopathics.com/	151	Health service		Specific health professional	General health		No	No		No	No	Yes	No	No	No	No	No	No	No	No	No		Yes	Yes	Yes	All ages	Yes	Yes	Yes	Yes	Yes	General health concerns	No		No	No		No		Yes	recipes	Yes	No	No	No	1
DARW34	Darwin	Preconception	https://www.darwinnaturopathics.com/webinars-2	151	Health service		Specific health professional	General health		No	No		No	No	Yes	No	No	No	No	No	No	No	No	No		Yes	Yes	Yes	All ages	Yes	Yes	Yes	Yes	Yes	General health concerns	No		No	No		No		Yes	recipes	Yes	No	No	No	1
BALL30	Ballarat	Preconception	https://www.deepikamonga.com.au/index.php/pregnancy/41-planning-your-pregnancy	155	Health service		Specific health professional	Infertility		No	Yes	Gynaecologist, Obstetrician	No	No	No	No	No	No	No	No	No	No	No	No		Yes	Yes	No		Yes	Yes	Yes	Yes	Yes	Menstrual concerns, menopause, endometriosis	Yes	Patient information on different conditions and areas of concern about conception and pregnancy	No	No		No		No		Yes	No	No	No	1
BALL29	Ballarat	Preconception	https://www.deepikamonga.com.au/index.php/pregnancy	155	Health service		Specific health professional	Infertility		No	Yes	Gynaecologist, Obstetrician	No	No	No	No	No	No	No	No	No	No	No	No		Yes	Yes	No		Yes	Yes	Yes	Yes	Yes	Menstrual concerns, menopause, endometriosis	Yes	Patient information on different conditions and areas of concern about conception and pregnancy	No	No		No		No		Yes	No	No	No	1
BEND21	Bendigo	Fertility	https://www.dranjuagarwal.com.au/fertility	157	Health service		Specific health professional	Pregnancy		No	Yes	Gynaecologist, Obstetrician	No	No	No	No	No	No	No	No	No	No	No	No		Yes	No	No		Yes	Yes	Yes	Yes	No		No		No	No		No		No		No	No	No	Yes	1
BEND22	Bendigo	Fertility	https://www.dranjuagarwal.com.au/services	157	Health service		Specific health professional	Pregnancy		No	Yes	Gynaecologist, Obstetrician	No	No	No	No	No	No	No	No	No	No	No	No		Yes	No	No		Yes	Yes	Yes	Yes	No		No		No	No		No		No		No	No	No	Yes	1
SYDN27	Sydney	Fertility	https://www.drdevora.com.au/	158	Health service		Specific health professional	Infertility		No	Yes	Gynaecologist, Obstetrician	No	No	No	No	No	No	No	No	No	No	No	No		Yes	Yes	Yes	LGBTQ	Yes	Yes	No	No	No		Yes	Fertility information	No	No		No		No		No	No	No	Yes	1
BEND28	Bendigo	Fertility	https://www.dremmaclifton.com.au/	159	Health service		Specific health professional	Pregnancy		No	Yes	Gynaecologist, Obstetrician	No	No	No	No	No	No	No	No	No	No	No	No		Yes	No	No		Yes	Yes	Yes	Yes	No		No		No	No		No		No		No	No	No	Yes	1
PERT33	Perth	Preconception	https://www.drharris.com.au/preconception-carrier-screening.html	160	Health service		Specific health professional	Pregnancy		No	Yes	Gynaecologist, Obstetrician	No	Yes	No	No	No	No	No	No	No	No	No	No		Yes	No	No		No	Yes	Yes	Yes	No	Women's Health	No		No	No		No		No		Yes	No	No	No	1
CENT35	Central Coast	Preconception	https://www.drfarag.com.au/obstetrics/preconception	160	Health service		Specific health professional	Pregnancy		No	Yes	Gynaecologist, Obstetrician	No	No	No	No	No	No	No	No	No	No	No	No		Yes	No	No		No	Yes	Yes	Yes	No		No	Pregnancy information	Yes	No		Yes	Local hospitals	No		Yes	No	No	No	1
SYDN28	Sydney	Fertility	https://www.drjeffreypersson.com.au/	161	Health service		Specific health professional	Infertility		No	Yes	Gynaecologist, Obstetrician	No	No	No	No	No	No	No	No	No	No	No	No		Yes	Yes	No		Yes	No	No	No	No		No		No	No		No		No		No	No	No	Yes	1
MELT33	Melton	Preconception	https://www.drjoseph.com.au/	162	Health service		Specific health professional	Preconception/Fertility		No	Yes	Gynaecologist, Obstetrician	No	No	No	No	No	No	No	No	No	No	No	No		Yes	Yes	No		Yes	Yes	Yes	Yes	Yes	Women's Health	Yes	Fertility and pregnancy information	Yes	No		Yes	Royal College of Obstetricians	No		Yes	No	No	No	1
MELT17	Melton	Pregnancy	https://www.drlatikacilly.com.au/	163	Health service		Specific health professional	Pregnancy		No	Yes	Gynaecologist, Obstetrician	No	No	No	No	No	No	No	No	No	No	No	No		Yes	No	No		No	Yes	Yes	Yes	Yes	Women's Health	Yes	Women's health	No	No		No		No		No	No	Yes	No	1
HOBA18	Hobart	Pregnancy	https://www.eternalwomenshealth.com.au/	165	Health service		Health service or multiprofession clinic	General health		No	Yes	Gynaecologist, Obstetrician	No	No	No	No	No	No	No	No	No	No	No	No		Yes	No	No		No	Yes	Yes	Yes	Yes	Women's health	No		No	No		No		No		No	No	Yes	No	1
ALBU12	Albury-Wodonga	Pregnancy	https://www.facebook.com/alburywodongamidwifery	166	Health service		Health service or multiprofession clinic	Pregnancy		No	No		No	Yes	No	No	No	No	No	No	No	No	No	No		Yes	No	No		No	No	Yes	Yes	No		No		No	No		No		No		No	No	Yes	No	1
CAIR30	Cairns	Preconception	https://www.fertileground.com.au/practitioners/	167	Health service		Health service or multiprofession clinic	Infertility		No	No		No	No	Yes	Yes	No	No	Yes	No	Yes	No	Yes	Yes	Massage therapist, nutritionist, osteopath, birth attendant	Yes	Yes	Yes	Victorian based clinic	Yes	Yes	Yes	Yes	Yes	General health concerns	Yes	Fertility, pregnancy and general health information	No	No		No		No		Yes	No	No	No	1
MELB36	Melbourne	Preconception	https://www.fertileground.com.au/service/fertility-massage-melbourne/	167	Health service		Health service or multiprofession clinic	Preconception/Fertility		No	No		No	No	Yes	Yes	Yes	No	Yes	No	No	No	Yes	Yes	Massage therapist, osteopath, nutritionist, counsellor, yoga teacher	Yes	Yes	No		Yes	Yes	Yes	Yes	Yes	General health concerns	No	Fertility, Conception, pregnancy and general health	No	No		No		No		Yes	No	No	No	1
PERT19	Perth	Fertility	https://www.fertilitynorth.com.au/	168	Health service		Health service or multiprofession clinic	Infertility		No	Yes	Gynaecologist, Obstetrician	Yes	No	No	No	Yes	No	No	No	No	No	No	Yes	Counsellors	Yes	Yes	No		Yes	Yes	No	No	No		No		No	No		No		No		No	No	No	Yes	1
SUNS22	Sunshine Coast	Fertility	https://www.fertilityspecialists.com.au/qld/ivf-sunshine-coast/	169	Health service		Health service or multiprofession clinic	Infertility		No	Yes	Gynaecologist, Obstetrician	No	No	No	No	No	No	No	No	No	No	No	No		Yes	No	No		Yes	No	No	No	No		No		No	No		No		No		No	No	No	Yes	1
PERT17	Perth	Fertility	https://www.fertilitywa.com.au/	170	Health service		Health service or multiprofession clinic	Infertility		No	Yes	Gynaecologist, Obstetrician, endocrinologist, geneticist	No	No	No	No	No	No	No	No	No	No	No	No		Yes	Yes	No		Yes	Yes	No	No	Yes	Women's Health	Yes	Fertility information	No	No		No		No		No	No	No	Yes	1
PERT20	Perth	Fertility	https://www.fertilitywa.com.au/fertility-clinic-perth/	170	Health service		Health service or multiprofession clinic	Infertility		No	Yes	Gynaecologist, Obstetrician, endocrinologist, geneticist	No	No	No	No	No	No	No	No	No	No	No	No		Yes	Yes	No		Yes	Yes	No	No	Yes	Women's Health	Yes	Fertility information	No	No		No		No		No	No	No	Yes	1
HOBA30	Hobart	Preconception	https://www.figtcm.com/preconception-health.html	171	Health service		Specific health professional	General health		No	No		No	No	No	Yes	No	No	No	No	No	No	No	No		Yes	Yes	No		Yes	Yes	Yes	Yes	Yes	Women's health	No		No	No		No		No		Yes	No	No	No	1
TOOW22	Toowoomba	Fertility	https://www.firststepfertility.com.au/location/toowoomba-ivf-fertility/	172	Health service		Health service or multiprofession clinic	Infertility		No	Yes	Gynaecologist, Obstetrician	No	No	No	No	No	No	No	No	No	No	No	No		Yes	Yes	No		Yes	Yes	No	No	No		Yes	Fertility information	No	No		No		No		No	No	No	Yes	1
SUNS14	Sunshine Coast	Pregnancy	https://www.flourishmumsandbubs.com.au/	173	Health service		Specific health professional	Pregnancy		No	No		No	No	No	No	No	No	No	No	Yes	No	No	Yes	Doula	Yes	Yes	No		No	No	Yes	Yes	Yes	Birth support	Yes	Support around birth and postnatal	No	No		No		No		No	No	Yes	No	1
HERV14	Hervey Bay	Pregnancy	https://www.footprintsandrainbows.com.au/	174	Health service		Specific health professional	Pregnancy		No	No		No	No	No	No	No	No	No	No	Yes	No	No	Yes	Doula	Yes	No	No		No	No	Yes	Yes	No		No		No	No		No		No		No	No	Yes	No	1
GEEL16	Geelong	Pregnancy	https://www.geelongborn.com.au/	175	Health service		Health service or multiprofession clinic	Pregnancy		No	No		No	Yes	No	No	No	No	No	No	Yes	No	No	Yes	hypnobirthing practitioner	Yes	No	No		No	No	Yes	Yes	No		No		No	No		No		No		No	No	Yes	No	1
GEEL29	Geelong	Preconception	https://www.geelongfamilynutrition.com.au/services	176	Health service		Specific health professional	General health		No	No		No	No	No	No	No	Yes	No	No	No	No	No	Yes	Die titian	Yes	Yes	Yes	all ages	No	Yes	Yes	Yes	Yes	General health concerns	No		No	No		No		No		Yes	No	No	No	1
GEEL35	Geelong	Preconception	https://www.geelongfamilynutrition.com.au/	176	Health service		Specific health professional	General health		No	No		No	No	No	No	No	Yes	No	No	No	No	No	Yes	Dietician	Yes	Yes	Yes	all ages	No	Yes	Yes	Yes	Yes	General health concerns	No		No	No		No		No		Yes	No	No	No	1
WOLL23	Wollongong	Fertility	https://www.genea.com.au/group/news/may-2020/low-cost-fertility-option-in-wollongong	177	Health service		Health service or multiprofession clinic	Infertility		Yes	Yes	Gynaecologist, Obstetrician	No	No	No	No	No	No	No	No	No	No	No	No		Yes	Yes	Yes	LGBTQ, Clinic based in Newcastle	Yes	Yes	No	No	No		Yes	Fertility information	Yes	No		Yes	Fertility and pregnancy support	No		No	No	No	Yes	1
CENT23	Central Coast	Fertility	https://www.genea.com.au/specialists/dr-peter-nelmes	177	Health service		Specific health professional	Pregnancy		No	Yes	Gynaecologist, Obstetrician	No	No	No	No	No	No	No	No	No	No	No	No		Yes	No	No		No	No	Yes	No	Yes	Women's health	No		No	No		No		No		No	No	No	Yes	1
WOLL19	Wollongong	Fertility	https://www.genea.com.au/clinics/wollongong-illawarra	177	Health service		Health service or multiprofession clinic	Infertility		Yes	Yes	Gynaecologist, Obstetrician	No	No	No	No	No	No	No	No	No	No	No	No		Yes	Yes	Yes	LGBTQ, Clinic based in Newcastle	Yes	Yes	No	No	No		Yes	Fertility information	Yes	No		Yes	Fertility and pregnancy support	No		No	No	No	Yes	1
COFF27	Coffs Harbour	Fertility	https://www.genea.com.au/specialists/dr-triveni-nanda	177	Health service		Health service or multiprofession clinic	Infertility		No	Yes	Gynaecologist, Obstetrician	No	No	No	No	No	No	No	No	No	No	No	No		Yes	Yes	Yes	LGBTQ	Yes	Yes	No	No	No		Yes	Fertility information	Yes	No		Yes	Fertility and pregnancy support	No		No	No	No	Yes	1
SYDN19	Sydney	Fertility	https://www.genea.com.au/clinics/sydney-city	177	Health service		Health service or multiprofession clinic	Preconception/Fertility		No	Yes	Gynaecologist, Obstetrician	No	No	No	No	No	No	No	No	No	No	No	No		Yes	Yes	No		Yes	Yes	No	No	No		No		No	No		No		No		No	No	No	Yes	1
CENT26	Central Coast	Fertility	https://www.geneanewcastle.com.au/	178	Health service		Health service or multiprofession clinic	Infertility		No	Yes	Gynaecologist, Obstetrician	No	No	No	No	No	No	No	No	No	No	No	No		Yes	Yes	Yes	LGBTQ, Clinic based in Newcastle	Yes	Yes	No	No	No		Yes	Fertility information	Yes	No		Yes	Fertility and pregnancy support	No		No	No	No	Yes	1
BEND19	Bendigo	Pregnancy	https://www.globalchiropractic.com.au/massage/pregnancy-massage/	179	Health service		Health service or multiprofession clinic	General health		No	No		No	No	No	No	No	No	Yes	No	No	No	No	Yes	Massage therapist, chiropractor	Yes	Yes	No		No	No	Yes	Yes	No		Yes	General health, no pregnancy	No	No		No		No		No	No	Yes	No	1
HOBA34	Hobart	Preconception	https://www.gouldsnaturalmedicine.com.au/meet-our-team	180	Health service		Health service or multiprofession clinic	General health		No	No		No	No	Yes	Yes	No	No	Yes	No	No	No	No	Yes	osteopath, massage therapist	Yes	Yes	Yes	all ages	Yes	Yes	Yes	Yes	Yes	General health concerns	No		Yes	No		Yes	pregnancy and women's health support	No		Yes	No	No	No	1
MELT20	Melton	Fertility	https://www.greenfieldsfertility.com.au/	181	Health service		Health service or multiprofession clinic	Infertility		No	Yes	Gynaecologist, Obstetrician	Yes	No	No	No	No	No	No	No	No	No	No	No		Yes	No	No		Yes	No	No	No	No		No		No	No		No		No		No	No	No	Yes	1
BALL15	Ballarat	Pregnancy	https://www.greenfieldsfertility.com.au/	181	Health service		Health service or multiprofession clinic	Infertility		No	Yes	Gynaecologist, Obstetrician	Yes	No	No	No	No	No	No	No	No	No	No	No		Yes	Yes	No		Yes	Yes	No	No	No		No		No	No		No		No		No	No	Yes	No	1
MELT23	Melton	Fertility	https://www.greenfieldsfertility.com.au/meet-the-team.html	181	Health service		Health service or multiprofession clinic	Infertility		No	Yes	Gynaecologist, Obstetrician	Yes	No	No	No	No	No	No	No	No	No	No	No		Yes	No	No		Yes	No	No	No	No		No		No	No		No		No		No	No	No	Yes	1
CENT29	Central Coast	Preconception	https://www.healingtreenaturalmed.com.au/preconception-care	182	Health service		Health service or multiprofession clinic	General health		No	No		No	No	No	Yes	No	No	No	No	No	No	No	No	Herbal Medicine	Yes	Yes	No		Yes	Yes	No	No	Yes	pain management, digestive concerns, skin conditions	Yes	Nutrition, fertility/preconception, pain management, digestive concerns, skin conditions	No	No		No		No		Yes	No	No	No	1
TOWN32	Townsville	Preconception	https://www.healthmnq.com.au/	183	Health service		Specific health professional	General health		No	No		No	No	Yes	No	No	No	Yes	No	No	No	No	Yes	Massage therapist	Yes	Yes	Yes	all ages	No	Yes	Yes	Yes	Yes	General health concerns	Yes	General health information	No	No		No		No		Yes	No	No	No	1
ADEL18	Adelaide	Pregnancy	https://www.hellobabymidwifery.com.au/	184	Health service		Specific health professional	Pregnancy		No	No		No	Yes	No	No	No	No	No	No	No	No	No	No		Yes	No	No		No	No	Yes	Yes	No		No		Yes	No		Yes	Australian Breastfeeding Association, Beyond Blue, Child and Youth Health, Eat for Health, Mind the Bump, Mum Space, Raising Children Network, What were we thinking	No		No	No	Yes	No	1
HOBA22	Hobart	Fertility	https://www.hsdh.com.au/procedures	185	Health service		Health service or multiprofession clinic	Infertility		No	Yes	Gynaecologist, Obstetrician	No	No	No	No	No	No	No	No	No	No	No	No		Yes	No	No		Yes	No	No	No	No		No		No	No		No		No		No	No	No	Yes	1
WOLL32	Wollongong	Preconception	https://www.illawarrawomensmentalhealth.com/	186	Health service		Specific health professional	Pregnancy		No	No		No	No	No	No	Yes	No	No	No	No	No	No	Yes	Psychologist	Yes	No	No		Yes	Yes	Yes	Yes	Yes	Women's mental health	No		No	No		No		No		Yes	No	No	No	1
SUNS31	Sunshine Coast	Preconception	https://www.integratedwellnessclinic.com.au/naturopathy/conditions/fertility-pregnancy/preconception-care/	187	Health service		Health service or multiprofession clinic	General health		No	No		No	No	Yes	Yes	Yes	Yes	No	No	No	No	No	Yes	Psychologist, dietician	Yes	Yes	No		Yes	Yes	Yes	Yes	No	General health concerns	No		No	No		No		No		Yes	No	No	No	1
WOLL17	Wollongong	Fertility	https://www.ivf.com.au/clinics/wollongong-fertility-clinic	188	Health service		Health service or multiprofession clinic	Infertility		No	Yes	Gynaecologist, Obstetrician	No	No	No	No	No	No	No	No	No	No	No	No		Yes	Yes	No		Yes	No	No	No	No		Yes	Fertility information	No	No		No		No		No	No	No	Yes	1
SYDN21	Sydney	Fertility	https://www.ivf.com.au/clinics/sydney-cbd-fertility-clinic	188	Health service		Health service or multiprofession clinic	Infertility		No	Yes	Gynaecologist, Obstetrician	No	No	No	No	No	No	No	No	No	No	No	No		Yes	Yes	No		Yes	No	No	No	No		Yes	Fertility information	No	No		No		No		No	No	No	Yes	1
CENT19	Central Coast	Fertility	https://www.ivf.com.au/clinics/gosford-fertility-clinic	188	Health service		Health service or multiprofession clinic	Infertility		No	Yes	Gynaecologist, Obstetrician	No	No	No	No	No	No	No	No	No	No	No	No		Yes	Yes	No		Yes	No	No	No	No		Yes	Fertility information	No	No		No		No		No	No	No	Yes	1
WOLL25	Wollongong	Fertility	https://www.ivf.com.au/specialists/ivf-doctors-australia/dr-elizabeth-maxwell	188	Health service		Health service or multiprofession clinic	Infertility		No	Yes	Gynaecologist, Obstetrician	No	No	No	No	No	No	No	No	No	No	No	No		Yes	Yes	No		Yes	No	No	No	No		Yes	Fertility information	No	No		No		No		No	No	No	Yes	1
WAGG23	Wagga Wagga	Fertility	https://www.ivf.com.au/clinics/wagga-wagga	188	Health service		Health service or multiprofession clinic	Infertility		No	Yes	Gynaecologist, Obstetrician	No	No	No	No	No	No	No	No	No	No	No	No		Yes	Yes	No		Yes	No	No	No	No		Yes	Fertility information	No	No		No		No		No	No	No	Yes	1
CENT22	Central Coast	Fertility	https://www.ivf.com.au/specialists/ivf-doctors-australia/dr-raouf-farag	188	Health service		Health service or multiprofession clinic	Infertility		No	Yes	Gynaecologist, Obstetrician	No	No	No	No	No	No	No	No	No	No	No	No		Yes	Yes	No		Yes	No	No	No	No		Yes	Fertility information	No	No		No		No		No	No	No	Yes	1
CANB20	Canberra-Queanbeyan	Fertility	https://www.ivf.com.au/specialists/ivf-doctors-australia/dr-david-orourke	188	Health service		Health service or multiprofession clinic	Infertility		No	Yes	Gynaecologist, Obstetrician	No	No	No	No	No	No	No	No	No	No	No	No		Yes	Yes	No		Yes	No	No	No	No		Yes	Fertility information	No	No		No		No		No	No	No	Yes	1
COFF19	Coffs Harbour	Fertility	https://www.ivf.com.au/clinics/coffs-harbour	188	Health service		Health service or multiprofession clinic	Infertility		No	Yes	Gynaecologist, Obstetrician	No	No	No	No	No	No	No	No	No	No	No	No		Yes	Yes	No		Yes	No	No	No	No		Yes	Fertility information	No	No		No		No		No	No	No	Yes	1
COFF17	Coffs Harbour	Pregnancy	https://www.ivf.com.au/clinics/coffs-harbour	188	Health service		Health service or multiprofession clinic	Infertility		No	Yes	Gynaecologist, Obstetrician	No	No	No	No	No	No	No	No	No	No	No	No		Yes	Yes	No		Yes	No	No	No	No		Yes	Fertility information	No	No		No		No		No	No	Yes	No	1
COFF26	Coffs Harbour	Fertility	https://www.ivf.com.au/clinics/hunter-ivf	188	Health service		Health service or multiprofession clinic	Infertility		No	Yes	Gynaecologist, Obstetrician	No	No	No	No	No	No	No	No	No	No	No	No		Yes	Yes	No		Yes	No	No	No	No		Yes	Fertility information	No	No		No		No		No	No	No	Yes	1
COFF30	Coffs Harbour	Preconception	https://www.jacarandanaturalhealth.com.au/	189	Health service		Specific health professional	General health		No	No		No	No	No	No	No	No	No	No	No	No	No	No	Herbalist and natural fertility practitioner	Yes	Yes	No		Yes	Yes	No	No	Yes	Women's health	No		No	No		No		No		Yes	No	No	No	1
LAUN23	Launceston	Fertility	https://www.jaclynharris.com/	190	Health service		Specific health professional	General health		No	No		No	No	Yes	No	No	No	No	No	No	No	No	No		Yes	No	No		Yes	Yes	Yes	Yes	Yes	Women's health	Yes	Fertility and pregnancy information								No	No	No	Yes	1
GEEL36	Geelong	Preconception	https://www.jadewnaturopath.com/	191	Health service		Specific health professional	General health		No	No		No	No	Yes	No	No	No	No	No	No	No	No	No		Yes	No	Yes	children	No	Yes	Yes	Yes	Yes	Women's and children's health	Yes	General health information	No	No		No		No		Yes	No	No	No	1
COFF36	Coffs Harbour	Preconception	https://www.jessicanash.com.au/resources/	192	Health service		Specific health professional	Pregnancy		No	No		No	No	No	No	No	No	No	No	Yes	No	No	Yes	Doula	Yes	No	No		No	No	Yes	Yes	Yes	Online support	Yes	pregnancy and postnatal support articles	No	No		No		No		Yes	No	No	No	1
SUNS17	Sunshine Coast	Pregnancy	https://www.joymamma.com.au/	193	Health service		Specific health professional	Pregnancy		No	No		No	No	No	No	No	No	No	No	No	No	No	No	Hypnobirthing educator	Yes	No	No		No	No	Yes	No	Yes	Birth support	No		No	No		No		No		No	No	Yes	No	1
ALBU24	Albury-Wodonga	Fertility	https://www.karenseinor.com/index.php/consultations/fertility	194	Health service		Specific health professional	Preconception/Fertility		No	No		No	No	No	No	No	No	No	No	Yes	No	No	Yes	Hypnotherapist	Yes	Yes	No		Yes	No	No	No	Yes	Mental health	Yes	How hypnosis works, using EFT to reduce stress, Vitamin C supplements, Young people and anxiety	No	No		No		No		No	No	No	Yes	1
CAIR17	Cairns	Pregnancy	https://www.knotsnigglesmassage.com.au/pregnancy_massage_cairns	195	Health service		Health service or multiprofession clinic	General health		No	No		No	No	No	No	No	No	Yes	No	No	No	No	Yes	Massage therapist	Yes	Yes	No		No	No	Yes	No	No		No		No	No		No		No		No	No	Yes	No	1
LAUN10	Launceston	Pregnancy	https://www.launcestonobsgyn.com.au/pregnancy	196	Health service		Health service or multiprofession clinic	Pregnancy		No	Yes	Gynaecologist, Obstetrician	No	Yes	No	No	No	No	No	No	No	No	No	No	Sonographer	Yes	No	No		No	Yes	Yes	Yes	Yes	Women's health	No		Yes	No		Yes	pregnancy and women's health support	No		No	No	Yes	No	1
LAUN12	Launceston	Pregnancy	https://www.launcestonobsgyn.com.au/	196	Health service		Health service or multiprofession clinic	Pregnancy		No	Yes	Gynaecologist, Obstetrician	No	Yes	No	No	No	No	No	No	No	No	No	No	Sonographer	Yes	No	No		No	Yes	Yes	Yes	Yes	Women's health	No		Yes	No		Yes	pregnancy and women's health support	No		No	No	Yes	No	1
BRIS23	Brisbane	Fertility	https://www.lifefertility.com.au/	197	Health service		Health service or multiprofession clinic	Pregnancy		No	Yes	Gynaecologist, Obstetrician	Yes	No	No	No	No	No	No	Yes	No	No	No	Yes	Embryologists	Yes	Yes	No		Yes	Yes	No	No	No		No		Yes	No		Yes	Counselling, surrogacy, Fertility, egg donors, pregnancy health, postnatal care, legal support	No		No	No	No	Yes	1
ROCK28	Rockhampton	Preconception	https://www.lisabriggs.com.au/	198	Health service		Specific health professional	Pregnancy		No	No		No	No	No	No	No	No	Yes	No	No	No	No	Yes	massage therapist	Yes	No	No		No	No	Yes	Yes	No		No		No	No		No		No		Yes	No	No	No	1
ROCK15	Rockhampton	Pregnancy	https://www.lisabriggs.com.au/	198	Health service		Specific health professional	Pregnancy		No	No		No	No	No	No	No	No	Yes	No	No	No	No	Yes	massage therapist	Yes	No	No		No	No	Yes	Yes	No		No		No	No		No		No		No	No	Yes	No	1
GEEL32	Geelong	Preconception	https://www.livingholistichealth.com/about/	199	Health service		Health service or multiprofession clinic	General health		No	No		No	No	Yes	No	No	No	No	No	No	No	No	No		Yes	Yes	Yes	all ages	No	Yes	Yes	Yes	Yes	General health concerns	Yes	General health information	Yes	No		Yes	supplement suppliers	No		Yes	No	No	No	1
SUNS16	Sunshine Coast	Pregnancy	https://www.mamablooming.com.au/pregnancymassage	200	Health service		Specific health professional	Pregnancy		No	No		No	No	No	No	No	No	No	No	No	No	No	No	Doula, Massage Therapist	Yes	No	No		No	No	Yes	Yes	Yes	Birth support, workshops	Yes	Parenting, benefits of massage	No	No		No		No		No	No	Yes	No	1
BRIS17	Brisbane	Pregnancy	https://www.mamamassage.net.au/	201	Health service		Specific health professional	Infertility		No	No		No	No	No	No	No	No	Yes	No	No	No	No	Yes	Massage Therapist	Yes	No	No		No	No	Yes	Yes	No		No		No	No		No		No		No	No	Yes	No	1
HERV12	Hervey Bay	Pregnancy	https://www.massage-herveybay.com.au/treatment/pregnancy-massage/	202	Health service		Health service or multiprofession clinic	General health		No	No		No	No	No	No	No	No	Yes	No	No	No	No	Yes	Massage Therapist	Yes	Yes	Yes	all ages	No	No	Yes	Yes	Yes	General health concerns	No		No	No		No		No		No	No	Yes	No	1
HERV16	Hervey Bay	Pregnancy	https://www.massage-herveybay.com.au/our-price/	202	Health service		Health service or multiprofession clinic	General health		No	No		No	No	No	No	No	No	Yes	No	No	No	No	Yes	Massage Therapist	Yes	Yes	Yes	all ages	No	No	Yes	Yes	Yes	General health concerns	No		No	No		No		No		No	No	Yes	No	1
BRIS12	Brisbane	Pregnancy	https://www.matermothers.org.au/antenatal-and-pregnancy-services/brisbane-redland	203	Health service		Health service or multiprofession clinic	Infertility		No	No		No	Yes	No	No	No	No	No	No	No	No	No	No		Yes	No	No		No	No	Yes	Yes	No		No		No	No		No		No		No	No	Yes	No	1
ROCK33	Rockhampton	Preconception	https://www.matermothers.org.au/hospitals/meet-our-obstetricians/obstetrician?specialist=Dr+Ritu+Rana	203	Health service		Specific health professional	Pregnancy		No	Yes	Gynaecologist, Obstetrician	No	No	No	No	No	No	No	No	No	No	No	No		Yes	No	No		No	No	Yes	Yes	Yes	Women's Health	No		No	No		No		No		Yes	No	No	No	1
BRIS31	Brisbane	Preconception	https://www.matermothers.org.au/services/fertility-services	203	Health service		Health service or multiprofession clinic	Infertility		No	No		No	Yes	No	No	No	No	No	No	No	No	No	No		Yes	No	No		No	No	Yes	Yes	No		No		No	No		No		No		Yes	No	No	No	1
ROCK32	Rockhampton	Preconception	https://www.matermothers.org.au/hospitals/meet-our-obstetricians/obstetrician?specialist=Dr+Tanya+Davenport	203	Health service		Specific health professional	Pregnancy		No	Yes	Gynaecologist, Obstetrician	No	No	No	No	No	No	No	No	No	No	No	No		Yes	No	No		No	No	Yes	Yes	Yes	Women's Health	No		No	No		No		No		Yes	No	No	No	1
ROCK36	Rockhampton	Preconception	https://www.materonline.org.au/specialist/obstetric-medicine	204	Health service		Specific health professional	Pregnancy		No	Yes	Gynaecologist, Obstetrician	No	No	No	No	No	No	No	No	No	No	No	No		Yes	No	No		No	No	Yes	Yes	Yes	Women's Health	No		No	No		No		No		Yes	No	No	No	1
MELB28	Melbourne	Preconception	https://www.melbournenaturalmedicine.com.au/preconception-care-melbourne/	205	Health service		Health service or multiprofession clinic	General health		No	No		No	No	Yes	Yes	Yes	No	Yes	No	Yes	No	No	Yes	Hypnotherapist, counsellor, chiropractor, Bowen therapist, psychologist, reflexologist, reiki master, medical intuitive, crystal healer, massage therapist, myotherapist	Yes	Yes	Yes	all ages	Yes	Yes	Yes	Yes	No	General health concerns	Yes	General health information	No	No		No		No		Yes	No	No	No	1
MELB31	Melbourne	Preconception	https://www.melbournenaturopathy.com.au/fertility-naturopath-melbourne/natural-fertility/	206	Health service		Health service or multiprofession clinic	General health		No	No		No	No	Yes	No	No	No	No	No	No	No	No	No		Yes	Yes	Yes	all ages	No	Yes	Yes	Yes	Yes	Women's Health, General Health Concerns	No		No	No		No		No		Yes	No	No	No	1
MELB35	Melbourne	Preconception	https://www.melbourneobsmed.com.au/	207	Health service		Health service or multiprofession clinic	Pregnancy		No	Yes	Gynaecologist, Obstetrician	No	No	No	No	No	No	No	No	No	No	No	No		Yes	No	No		Yes	Yes	Yes	Yes	No		No		No	No		No		No		Yes	No	No	No	1
MELB19	Melbourne	Fertility	https://www.mivf.com.au/	208	Health service		Health service or multiprofession clinic	Infertility		No	Yes	Gynaecologist, Obstetrician	Yes	No	No	No	Yes	No	No	Yes	No	No	No	Yes	Scientists, Geneticists, Counsellors	Yes	Yes	No		Yes	Yes	No	No	No		Yes	Infertility information	No	No		No		No		No	No	No	Yes	1
MELB33	Melbourne	Preconception	https://www.mivf.com.au/treatments-services/preimplantation-genetic-diagnosis-preimplantation-genetic-testing-pgt	208	Health service		Health service or multiprofession clinic	Infertility		No	Yes	Gynaecologist, Obstetrician	Yes	No	No	No	Yes	No	No	Yes	No	No	No	Yes	Scientists, Geneticists, Counsellors	Yes	Yes	No		Yes	Yes	No	No	No		Yes	Infertility information	No	No		No		No		Yes	No	No	No	1
SUNS25	Sunshine Coast	Fertility	https://www.moirmedical.com.au/	209	Health service		Health service or multiprofession clinic	Infertility		No	Yes	Gynaecologist, Obstetrician	No	No	No	No	No	No	No	No	No	No	No	No		Yes	Yes	No		Yes	No	No	No	No		No		No	No		No		No		No	No	No	Yes	1
TOWN23	Townsville	Fertility	https://www.monashivf.com/locations/qld/townsville-3/	210	Health service		Health service or multiprofession clinic	Infertility		No	Yes	Gynaecologist, Obstetrician	Yes	No	No	No	No	No	No	No	No	No	No	No		Yes	Yes	No		Yes	No	No	No	No		No		No	No		No		No		No	No	No	Yes	1
GEEL23	Geelong	Fertility	https://www.monashivf.com/locations/vic/geelong/	210	Health service		Health service or multiprofession clinic	Infertility		No	Yes	Gynaecologist, Obstetrician	Yes	No	No	No	No	No	No	No	No	No	No	No		Yes	Yes	No		Yes	No	No	No	No		No		No	No		No		No		No	No	No	Yes	1
ROCK20	Rockhampton	Fertility	https://www.monashivf.com/locations/qld/rockhampton/	210	Health service		Health service or multiprofession clinic	Infertility		No	Yes	Gynaecologist, Obstetrician	Yes	No	No	No	No	No	No	No	No	No	No	No		Yes	Yes	No		Yes	No	No	No	No		No		No	No		No		No		No	No	No	Yes	1
WAGG29	Wagga Wagga	Fertility	https://www.monashivfgroup.com.au/business/reproductive-medicine-wagga/	210	Health service		Health service or multiprofession clinic	Infertility		No	Yes	Gynaecologist, Obstetrician	Yes	No	No	No	No	No	No	No	No	No	No	No		Yes	Yes	No		Yes	No	No	No	No		No		No	No		No		No		No	No	No	Yes	1
BEND20	Bendigo	Fertility	https://www.monashivf.com/locations/vic/bendigo/	210	Health service		Health service or multiprofession clinic	Infertility		No	Yes	Gynaecologist, Obstetrician	No	Yes	No	No	No	No	No	No	No	No	No	No		Yes	Yes	No		Yes	No	No	No	No		No		No	No		No		No		No	No	No	Yes	1
MELB10	Melbourne	Pregnancy	https://www.mppp.com.au/	211	Health service		Health service or multiprofession clinic	Pregnancy		No	No		No	No	No	No	No	No	Yes	No	No	No	No	Yes	Physiotherapist	Yes	No	No		No	No	Yes	Yes	Yes	Pelvic floor health	No	Pregnancy physiotherapy	No	No		No		No		No	No	Yes	No	1
MACK21	Mackay	Fertility	https://www.msdh.com.au/surgery-and-procedures/ivf-fertility	212	Health service		Health service or multiprofession clinic	Infertility		No	Yes	Gynaecologist, Obstetrician	No	No	No	No	No	No	No	No	No	No	No	No		Yes	No	No		Yes	No	No	No	No		No		No	No		No		No		No	No	No	Yes	1
BUNB17	Bunbury	Pregnancy	https://www.myacupuncturebunbury.com.au/pregnancy-fertility	213	Health service		Specific health professional	Preconception/Fertility		No	No		No	No	No	Yes	No	No	No	No	No	No	No	No		Yes	Yes	No		Yes	Yes	Yes	Yes	Yes	Stress, fatigue and pain related conditions	No		No	No		No		No		No	No	Yes	No	1
BUNB26	Bunbury	Fertility	https://www.myacupuncturebunbury.com.au/pregnancy-fertility	213	Health service		Specific health professional	Preconception/Fertility		No	No		No	No	No	Yes	No	No	No	No	No	No	No	No		Yes	Yes	No		Yes	Yes	Yes	Yes	Yes	Stress, fatigue and pain related conditions	No		No	No		No		No		No	No	No	Yes	1
GEEL14	Geelong	Pregnancy	https://www.naturalfertilityclinic.com.au/pregnancy	214	Health service		Health service or multiprofession clinic	General health		No	No		No	No	No	Yes	No	No	No	No	No	No	No	No		Yes	Yes	No		Yes	Yes	Yes	Yes	Yes	Women's health	Yes	Women's health information	No	No		No		No		No	No	Yes	No	1
GEEL19	Geelong	Fertility	https://www.naturalfertilityclinic.com.au/	214	Health service		Health service or multiprofession clinic	General health		No	No		No	No	No	Yes	No	No	No	No	No	No	No	No		Yes	Yes	No		Yes	Yes	Yes	Yes	Yes	Women's health	Yes	Women's health information	No	No		No		No		No	No	No	Yes	1
TOOW32	Toowoomba	Preconception	https://www.naturalhealthclinic.com.au/	215	Health service		Health service or multiprofession clinic	General health		No	No		No	No	Yes	No	No	No	Yes	No	No	No	No	Yes	Massage therpist	Yes	Yes	No	all ages	No	Yes	Yes	Yes	Yes	General health concerns	Yes	General health information and recipes	No	No		No		No		Yes	No	No	No	1
ALBU21	Albury-Wodonga	Fertility	https://www.naturallydynamichealth.com/preconception-care	216	Health service		Specific health professional	General health		No	No		No	No	Yes	No	No	No	No	No	No	No	No	No		Yes	Yes	No		Yes	Yes	Yes	Yes	Yes	General health	No		No	No		No		No		No	No	No	Yes	1
ALBU27	Albury-Wodonga	Preconception	https://www.naturallydynamichealth.com/preconception-care	216	Health service		Specific health professional	General health		No	No		No	No	Yes	No	No	No	No	No	No	No	No	No		Yes	Yes	No		Yes	Yes	Yes	Yes	Yes	General health	No		No	No		No		No		Yes	No	No	No	1
BEND33	Bendigo	Preconception	https://www.naturopathicconnections.com.au/what-we-do	217	Health service		Health service or multiprofession clinic	General health		No	No		No	No	Yes	No	No	No	Yes	No	No	No	Yes	Yes	Bowen Therapist, Nutritionist, Dry needling, Massage therapist	Yes	Yes	No		Yes	Yes	Yes	Yes	Yes	General health concerns	No		No	No		No		No		Yes	No	No	No	1
MACK20	Mackay	Fertility	https://www.nggynehealth.com.au/fertility	218	Health service		Health service or multiprofession clinic	Infertility		No	Yes	Gynaecologist, Obstetrician	No	Yes	No	No	No	No	No	No	No	No	No	No		Yes	Yes	No		Yes	Yes	Yes	Yes	Yes	Women's health	No		No	No		No		No		No	No	No	Yes	1
GEEL25	Geelong	Fertility	https://www.number1fertility.com/	219	Health service		Health service or multiprofession clinic	Infertility		No	Yes	Gynaecologist, Obstetrician	No	No	No	No	No	No	No	No	No	No	No	No		Yes	Yes	Yes	Clinic based in Melbourne	Yes	Yes	No	No	No		Yes	Fertility information	Yes	No		Yes	organisations that offer support during infertility	No		No	No	No	Yes	1
GEEL27	Geelong	Fertility	https://www.number1fertility.com/contact-location	219	Health service		Health service or multiprofession clinic	Infertility		No	Yes	Gynaecologist, Obstetrician	No	No	No	No	No	No	No	No	No	No	No	No		Yes	Yes	Yes	Clinic based in Melbourne	Yes	Yes	No	No	No		Yes	Fertility information	Yes	No		Yes	organisations that offer support during infertility	No		No	No	No	Yes	1
TOWN21	Townsville	Fertility	https://www.obs-gyn.com.au/fertility	220	Health service		Health service or multiprofession clinic	Infertility		No	Yes	Gynaecologist, Obstetrician	No	No	No	No	No	No	No	No	No	No	No	No		Yes	Yes	No		Yes	Yes	No	No	No		No		No	No		Yes	Fertility and pregnancy support	No		No	No	No	Yes	1
TOWN25	Townsville	Fertility	https://www.obs-gyn.com.au/	220	Health service		Health service or multiprofession clinic	Infertility		No	Yes	Gynaecologist, Obstetrician	No	No	No	No	No	No	No	No	No	No	No	No		Yes	Yes	No		Yes	Yes	No	No	No		No		No	No		Yes	Fertility and pregnancy support	No		No	No	No	Yes	1
BALL31	Ballarat	Preconception	https://www.ogballarat.com.au/contraception	221	Health service		Health service or multiprofession clinic	Other	Women's health - obstetrics and gynaecology	No	Yes	Gynaecologist, Obstetrician	Yes	Yes	No	No	No	No	No	No	No	No	No	No		Yes	Yes	No		Yes	Yes	Yes	Yes	No		No		No	No		No		No		Yes	No	No	No	1
BUNB21	Bunbury	Fertility	https://www.perthivf.com.au/138-2/pivet-medical-centre/	223	Health service		Health service or multiprofession clinic	Infertility		No	Yes	Gynaecologist, Obstetrician	No	No	No	No	No	No	No	No	No	No	No	No		Yes	No	No		Yes	No	No	No	No		No		No	No		No		No		No	No	No	Yes	1
BUNB24	Bunbury	Fertility	https://www.pivet.com.au/	224	Health service		Health service or multiprofession clinic	Infertility		No	Yes	Gynaecologist, Obstetrician	No	No	No	No	No	No	No	No	No	No	No	No		Yes	No	No		Yes	No	No	No	No		Yes	Articles on different women's health conditions	No	No		No		No		No	No	No	Yes	1
DARW20	Darwin	Fertility	https://www.pivet.com.au/products/fertility-treatment/pivet-fertility-darwin/	224	Health service		Health service or multiprofession clinic	Infertility		No	Yes	Gynaecologist, Obstetrician	No	No	No	No	Yes	No	No	No	No	No	No	Yes	psychologist	Yes	Yes	Yes	LGBTQ	Yes	Yes	No	No	No		No		No	No		No		No		No	No	No	Yes	1
DARW21	Darwin	Fertility	https://www.pivet.com.au/	224	Health service		Health service or multiprofession clinic	Infertility		No	Yes	Gynaecologist, Obstetrician	No	No	No	No	Yes	No	No	No	No	No	No	Yes	psychologist	Yes	Yes	Yes	LGBTQ	Yes	Yes	No	No	No		No		No	No		No		No		No	No	No	Yes	1
PERT29	Perth	Preconception	https://www.pogs.com.au/pre-conception-testing	225	Health service		Health service or multiprofession clinic	Pregnancy		No	Yes	Gynaecologist, Obstetrician	No	No	No	No	No	No	No	No	No	No	No	No		Yes	No	No		No	Yes	Yes	Yes	Yes	Women's Health	Yes	newsletter	No	No		No		No		Yes	No	No	No	1
SHEP24	Shepparton-Mooroopna	Fertility	https://www.prasannayoga.com.au/yoga	226	Health service		Specific health professional	General health		No	No		No	No	No	No	No	No	No	No	No	Yes	No	Yes	Yoga teacher	Yes	Yes	Yes	All ages	No	Yes	Yes	Yes	Yes	General health concerns	No		No	No		No		No		No	No	No	Yes	1
BRIS14	Brisbane	Pregnancy	https://www.pregnancyandbabymassage.com.au/	227	Health service		Specific health professional	Infertility		No	No		No	No	No	No	No	No	Yes	No	No	No	No	Yes	Massage Therapist	Yes	No	No		No	No	Yes	Yes	No		Yes	The benefits of pregnancy massage	No	No		No		No		No	No	Yes	No	1
MACK14	Mackay	Pregnancy	https://www.pregnancymassagemackay.com/	228	Health service		Specific health professional	Pregnancy		No	No		No	No	No	No	No	No	Yes	No	No	No	No	Yes	Massage therapist	Yes	No	No		No	No	Yes	Yes	No		No		No	No		No		No		No	No	Yes	No	1
MACK26	Mackay	Fertility	https://www.qfg.com.au/	229	Health service		Health service or multiprofession clinic	Infertility		No	Yes	Gynaecologist, Obstetrician	Yes	No	No	No	Yes	No	No	Yes	No	No	No	Yes	Geneticists, Scientists, Counsellors	Yes	Yes	No		Yes	Yes	No	No	No		Yes	Patient information on help with fertility and pregnancy	No	No		No		No		No	No	No	Yes	1
TOWN26	Townsville	Fertility	https://www.qfg.com.au/	229	Health service		Health service or multiprofession clinic	Infertility		No	Yes	Gynaecologist, Obstetrician	No	No	No	No	No	No	No	No	No	No	No	No		Yes	Yes	No		Yes	No	No	No	No		Yes	Fertility information	No	No		No		No		No	No	No	Yes	1
SUNS26	Sunshine Coast	Fertility	https://www.qfg.com.au/	229	Health service		Health service or multiprofession clinic	Infertility		No	Yes	Gynaecologist, Obstetrician	No	No	No	No	No	No	No	No	No	No	No	No		Yes	Yes	No		Yes	No	No	No	No		Yes	Fertility information	No	No		No		No		No	No	No	Yes	1
BRIS22	Brisbane	Fertility	https://www.qfg.com.au/	229	Health service		Health service or multiprofession clinic	Infertility		No	Yes	Gynaecologist, Obstetrician	Yes	No	No	No	No	No	No	Yes	No	No	No	Yes	Geneticists, Scientists, Counsellors	Yes	Yes	No		Yes	Yes	No	No	No		Yes	Patient information on help with fertility and pregnancy	No	No		No		No		No	No	No	Yes	1
ROCK26	Rockhampton	Fertility	https://www.qfg.com.au/	229	Health service		Health service or multiprofession clinic	Infertility		No	Yes	Gynaecologist, Obstetrician	Yes	No	No	No	Yes	No	No	Yes	No	No	No	Yes	Geneticists, Scientists, Counsellors	Yes	Yes	No		Yes	Yes	No	No	No		Yes	Patient information on help with fertility and pregnancy	No	No		No		No		No	No	No	Yes	1
SUNS19	Sunshine Coast	Fertility	https://www.qfg.com.au/our-clinics/qfg-sunshine-coast-fertility-clinic	230	Health service		Health service or multiprofession clinic	Infertility		No	Yes	Gynaecologist, Obstetrician	No	No	No	No	No	No	No	No	No	No	No	No		Yes	Yes	No		Yes	No	No	No	No		Yes	Fertility information	No	No		No		No		No	No	No	Yes	1
MACK27	Mackay	Preconception	https://www.qfg.com.au/tests-treatments/genetic-testing	230	Health service		Health service or multiprofession clinic	Infertility		No	Yes	Gynaecologist, Obstetrician	Yes	No	No	No	Yes	No	No	Yes	No	No	No	Yes	Geneticists, Scientists, Counsellors	Yes	Yes	No		Yes	Yes	No	No	No		Yes	Patient information on help with fertility and pregnancy	No	No		No		No		Yes	No	No	No	1
MACK30	Mackay	Preconception	https://www.qfg.com.au/trying-to-conceive/how-to-get-pregnant	230	Health service		Health service or multiprofession clinic	Infertility		No	Yes	Gynaecologist, Obstetrician	Yes	No	No	No	Yes	No	No	Yes	No	No	No	Yes	Geneticists, Scientists, Counsellors	Yes	Yes	No		Yes	Yes	No	No	No		Yes	Patient information on help with fertility and pregnancy	No	No		No		No		Yes	No	No	No	1
MACK25	Mackay	Fertility	https://www.qfg.com.au/doctors/fertility-specialists/dr-sally-rodrigues	230	Health service		Health service or multiprofession clinic	Infertility		No	Yes	Gynaecologist, Obstetrician	Yes	No	No	No	Yes	No	No	Yes	No	No	No	Yes	Geneticists, Scientists, Counsellors	Yes	Yes	No		Yes	Yes	No	No	No		Yes	Patient information on help with fertility and pregnancy	No	No		No		No		No	No	No	Yes	1
MACK28	Mackay	Preconception	https://www.qfg.com.au/tests-treatments/genetic-testing/preconception-screening	230	Health service		Health service or multiprofession clinic	Infertility		No	Yes	Gynaecologist, Obstetrician	Yes	No	No	No	Yes	No	No	Yes	No	No	No	Yes	Geneticists, Scientists, Counsellors	Yes	Yes	No		Yes	Yes	No	No	No		Yes	Patient information on help with fertility and pregnancy	No	No		No		No		Yes	No	No	No	1
CAIR26	Cairns	Preconception	https://www.qfg.com.au/our-clinics/qfg-cairns-fertility-clinic	230	Health service		Health service or multiprofession clinic	Infertility		No	Yes	Gynaecologist, Obstetrician	No	No	No	No	No	No	No	No	No	No	No	No		Yes	Yes	No		Yes	No	No	No	No		Yes	Fertility information	No	No		No		No		Yes	No	No	No	1
TOOW30	Toowoomba	Preconception	https://www.qfg.com.au/tests-treatments/genetic-testing/preconception-screening	230	Health service		Health service or multiprofession clinic	Infertility		No	Yes	Gynaecologist, Obstetrician	No	No	No	No	No	No	No	No	No	No	No	No		Yes	Yes	No		Yes	No	No	No	No		Yes	Fertility information	No	No		No		No		Yes	No	No	No	1
TOOW25	Toowoomba	Fertility	https://www.qfg.com.au/trying-to-conceive	230	Health service		Health service or multiprofession clinic	Infertility		No	Yes	Gynaecologist, Obstetrician	No	No	No	No	No	No	No	No	No	No	No	No		Yes	Yes	No		Yes	No	No	No	No		Yes	Fertility information	No	No		No		No		No	No	No	Yes	1
BRIS30	Brisbane	Preconception	https://www.qfg.com.au/tests-treatments/genetic-testing/preconception-screening	230	Health service		Health service or multiprofession clinic	Infertility		No	Yes	Gynaecologist, Obstetrician	Yes	No	No	No	Yes	No	No	Yes	No	No	No	Yes	Geneticists, Scientists, Counsellors	Yes	Yes	No		Yes	Yes	No	No	No		Yes	Patient information on help with fertility and pregnancy	No	No		No		No		Yes	No	No	No	1
TOWN19	Townsville	Fertility	https://www.qfg.com.au/our-clinics/qfg-townsville-fertility-clinic	230	Health service		Health service or multiprofession clinic	Infertility		No	Yes	Gynaecologist, Obstetrician	No	No	No	No	No	No	No	No	No	No	No	No		Yes	Yes	No		Yes	No	No	No	No		Yes	Fertility information	No	No		No		No		No	No	No	Yes	1
MACK19	Mackay	Fertility	https://www.qfg.com.au/our-clinics/qfg-mackay-fertility-clinic	230	Health service		Health service or multiprofession clinic	Infertility		No	Yes	Gynaecologist, Obstetrician	Yes	No	No	No	Yes	No	No	Yes	No	No	No	Yes	Geneticists, Scientists, Counsellors	Yes	Yes	No		Yes	Yes	No	No	No		Yes	Patient information on help with fertility and pregnancy	No	No		No		No		No	No	No	Yes	1
CAIR15	Cairns	Pregnancy	https://www.qfg.com.au/our-clinics/qfg-cairns-fertility-clinic	230	Health service		Health service or multiprofession clinic	Infertility		No	Yes	Gynaecologist, Obstetrician	No	No	No	No	No	No	No	No	No	No	No	No		Yes	Yes	No		Yes	No	No	No	No		Yes	Fertility information	No	No		No		No		No	No	Yes	No	1
TOWN36	Townsville	Preconception	https://www.qfg.com.au/tests-treatments/genetic-testing	230	Health service		Health service or multiprofession clinic	Infertility		No	Yes	Gynaecologist, Obstetrician	No	No	No	No	No	No	No	No	No	No	No	No		Yes	Yes	No		Yes	No	No	No	No		Yes	Fertility information	No	No		No		No		Yes	No	No	No	1
GOLD21	Gold Coast-Tweed Heads	Fertility	https://www.qfg.com.au/our-clinics/gold-coast	230	Health service		Health service or multiprofession clinic	Infertility		No	Yes	Gynaecologist, Obstetrician	Yes	No	No	No	Yes	No	No	Yes	No	No	No	Yes	Geneticists, Scientists, Counsellors	Yes	Yes	No		Yes	Yes	No	No	No		Yes	Patient information on help with fertility and pregnancy	No	No		No		No		No	No	No	Yes	1
CAIR20	Cairns	Fertility	https://www.qfg.com.au/our-clinics/qfg-cairns-fertility-clinic	230	Health service		Health service or multiprofession clinic	Infertility		No	Yes	Gynaecologist, Obstetrician	No	No	No	No	No	No	No	No	No	No	No	No		Yes	Yes	No		Yes	No	No	No	No		Yes	Fertility information	No	No		No		No		No	No	No	Yes	1
HERV21	Hervey Bay	Fertility	https://www.qfg.com.au/our-clinics/maryborough-fertility-services	230	Health service		Health service or multiprofession clinic	Infertility		No	Yes	Gynaecologist, Obstetrician	Yes	No	No	No	Yes	No	No	Yes	No	No	No	Yes	Geneticists, Scientists, Counsellors	Yes	Yes	No		Yes	Yes	No	No	No		Yes	Patient information on help with fertility and pregnancy	No	No		No		No		No	No	No	Yes	1
TOWN22	Townsville	Fertility	https://www.qfg.com.au/our-clinics/qfg-townsville-fertility-clinic/accessible-ivf-townsville	230	Health service		Health service or multiprofession clinic	Infertility		No	Yes	Gynaecologist, Obstetrician	No	No	No	No	No	No	No	No	No	No	No	No		Yes	Yes	No		Yes	No	No	No	No		Yes	Fertility information	No	No		No		No		No	No	No	Yes	1
SUNS34	Sunshine Coast	Preconception	https://www.qfg.com.au/tests-treatments/genetic-testing/preconception-screening	230	Health service		Health service or multiprofession clinic	Infertility		No	Yes	Gynaecologist, Obstetrician	No	No	No	No	No	No	No	No	No	No	No	No		Yes	Yes	No		Yes	No	No	No	No		Yes	Fertility information	No	No		No		No		Yes	No	No	No	1
TOOW34	Toowoomba	Preconception	https://www.qfg.com.au/tests-treatments/genetic-testing	230	Health service		Health service or multiprofession clinic	Infertility		No	Yes	Gynaecologist, Obstetrician	No	No	No	No	No	No	No	No	No	No	No	No		Yes	Yes	No		Yes	No	No	No	No		Yes	Fertility information	No	No		No		No		Yes	No	No	No	1
BRIS27	Brisbane	Fertility	https://www.qfg.com.au/doctors/fertility-specialists/dr-scott-salisbury	230	Health service		Health service or multiprofession clinic	Pregnancy		No	Yes	Gynaecologist, Obstetrician	Yes	No	No	No	Yes	No	No	Yes	No	No	No	Yes	Geneticists, Scientists, Counsellors	Yes	Yes	No		Yes	Yes	No	No	No		Yes	Patient information on help with fertility and pregnancy	No	No		No		No		No	No	No	Yes	1
CAIR27	Cairns	Preconception	https://www.qfg.com.au/tests-treatments/genetic-testing/preconception-screening	230	Health service		Health service or multiprofession clinic	Infertility		No	Yes	Gynaecologist, Obstetrician	No	No	No	No	No	No	No	No	No	No	No	No		Yes	Yes	No		Yes	No	No	No	No		Yes	Fertility information	No	No		No		No		Yes	No	No	No	1
TOOW19	Toowoomba	Fertility	https://www.qfg.com.au/our-clinics/qfg-toowoomba-fertility-clinic	230	Health service		Health service or multiprofession clinic	Infertility		No	Yes	Gynaecologist, Obstetrician	No	No	No	No	No	No	No	No	No	No	No	No		Yes	Yes	No		Yes	No	No	No	No		Yes	Fertility information	No	No		No		No		No	No	No	Yes	1
ROCK27	Rockhampton	Fertility	https://www.qfg.com.au/our-clinics	230	Health service		Health service or multiprofession clinic	Infertility		No	Yes	Gynaecologist, Obstetrician	Yes	No	No	No	Yes	No	No	Yes	No	No	No	Yes	Geneticists, Scientists, Counsellors	Yes	Yes	No		Yes	Yes	No	No	No		Yes	Patient information on help with fertility and pregnancy	No	No		No		No		No	No	No	Yes	1
HERV28	Hervey Bay	Fertility	https://www.qfg.com.au/our-clinics	230	Health service		Health service or multiprofession clinic	Infertility		No	Yes	Gynaecologist, Obstetrician	Yes	No	No	No	Yes	No	No	Yes	No	No	No	Yes	Geneticists, Scientists, Counsellors	Yes	Yes	No		Yes	Yes	No	No	No		Yes	Patient information on help with fertility and pregnancy	No	No		No		No		No	No	No	Yes	1
HERV24	Hervey Bay	Fertility	https://www.qfg.com.au/our-clinics/qfg-sunshine-coast-fertility-clinic	230	Health service		Health service or multiprofession clinic	Infertility		No	Yes	Gynaecologist, Obstetrician	Yes	No	No	No	Yes	No	No	Yes	No	No	No	Yes	Geneticists, Scientists, Counsellors	Yes	Yes	No		Yes	Yes	No	No	No		Yes	Patient information on help with fertility and pregnancy	No	No		No		No		No	No	No	Yes	1
TOWN31	Townsville	Preconception	https://www.qfg.com.au/tests-treatments/genetic-testing/preconception-screening	230	Health service		Health service or multiprofession clinic	Infertility		No	Yes	Gynaecologist, Obstetrician	No	No	No	No	No	No	No	No	No	No	No	No		Yes	Yes	No		Yes	No	No	No	No		Yes	Fertility information	No	No		No		No		Yes	No	No	No	1
BRIS25	Brisbane	Fertility	https://www.rainbowfertility.com.au/	231	Health service		Health service or multiprofession clinic	Pregnancy		No	Yes	Gynaecologist, Obstetrician	No	No	No	No	Yes	No	No	No	No	No	No	Yes	Counsellors	Yes	Yes	Yes	LGBTQ	Yes	Yes	No	No	No		Yes	Patient information on help with fertility and pregnancy	No	No		No		No		No	No	No	Yes	1
NEWC16	Newcastle-Maitland	Pregnancy	https://www.rebeccamartin.biz/	232	Health service		Specific health professional	Pregnancy		No	No		No	No	No	No	No	No	Yes	No	No	No	No	Yes	Physiotherapist	Yes	No	No		No	No	Yes	Yes	No		No		No	No		No		No		No	No	Yes	No	1
WAGG17	Wagga Wagga	Pregnancy	https://www.rehanalulania.com.au/pregnancy-care-dr-rehana-lulania.html	233	Health service		Health service or multiprofession clinic	Pregnancy		No	Yes	Gynaecologist, Obstetrician	No	Yes	No	No	No	No	No	No	No	No	No	No		Yes	No	No		Yes	Yes	Yes	Yes	Yes	Women's health	No		Yes	No		Yes	Fertility and pregnancy support	No		No	No	Yes	No	1
WAGG18	Wagga Wagga	Pregnancy	https://www.rehanalulania.com.au/pregnancy-planning-dr-rehana-lulania.html	233	Health service		Health service or multiprofession clinic	Pregnancy		No	Yes	Gynaecologist, Obstetrician	No	Yes	No	No	No	No	No	No	No	No	No	No		Yes	No	No		Yes	Yes	Yes	Yes	Yes	Women's health	No		Yes	No		Yes	Fertility and pregnancy support	No		No	No	Yes	No	1
COFF22	Coffs Harbour	Fertility	https://www.reproductivecare.com.au/	234	Health service		Health service or multiprofession clinic	Infertility		No	Yes	Gynaecologist, Obstetrician	No	No	No	No	No	No	No	No	No	No	No	No		Yes	No	No		Yes	Yes	Yes	Yes	No		No		No	No		No		No		No	No	No	Yes	1
ALBU19	Albury-Wodonga	Fertility	https://www.reproductivemedicine.com.au/	235	Health service		Health service or multiprofession clinic	Infertility		No	Yes	Gynaecologist, Obstetrician	No	No	No	No	Yes	No	No	No	No	No	No	Yes	Psychologist	Yes	Yes	No		Yes	No	No	No	No		No		No	No		No		No		No	No	No	Yes	1
LAUN26	Launceston	Fertility	https://www.sharonwoolley.com.au/	236	Health service		Specific health professional	Other	Natural contraception and fertility	No	No		No	No	Yes	No	No	No	No	No	No	No	No	No		Yes	No	No		No	No	No	No	Yes	Natural contraception and fertility	No		No	No		No		No		No	No	No	Yes	1
BEND18	Bendigo	Pregnancy	https://www.sjog.org.au/our-locations/st-john-of-god-bendigo-hospital/our-services/maternity/our-maternity-services	237	Health service		Health service or multiprofession clinic	General health		No	Yes	The whole range of medical specialists	Yes	Yes	No	No	No	No	No	No	No	No	No	No		Yes	Yes	No		No	Yes	Yes	Yes	Yes	Women's health generally	Yes	Partners staying overnight, common concerns in early pregnancy, Leaving hospital in new baby, Giving birth and staying in hospital	No	No		No		No		No	No	Yes	No	1
BEND17	Bendigo	Pregnancy	https://www.sjog.org.au/our-locations/st-john-of-god-bendigo-hospital/our-services/maternity/during-your-pregnancy	237	Health service		Health service or multiprofession clinic	General health		No	Yes	The whole range of medical specialists	Yes	Yes	No	No	No	No	No	No	No	No	No	No		Yes	Yes	No		No	Yes	Yes	Yes	Yes	Women's health generally	Yes	Partners staying overnight, common concerns in early pregnancy, Leaving hospital in new baby, Giving birth and staying in hospital	No	No		No		No		No	No	Yes	No	1
BEND16	Bendigo	Pregnancy	https://www.sjog.org.au/our-locations/st-john-of-god-bendigo-hospital/our-services/maternity	237	Health service		Health service or multiprofession clinic	General health		No	Yes	The whole range of medical specialists	Yes	Yes	No	No	No	No	No	No	No	No	No	No		Yes	Yes	No		No	Yes	Yes	Yes	Yes	Women's health generally	Yes	Partners staying overnight, common concerns in early pregnancy, Leaving hospital in new baby, Giving birth and staying in hospital	No	No		No		No		No	No	Yes	No	1
BUNB12	Bunbury	Pregnancy	https://www.sjog.org.au/our-locations/st-john-of-god-bunbury-hospital/our-services/maternity	237	Health service		Health service or multiprofession clinic	General health		No	Yes	Gynaecologist, Obstetrician + others for other health and surgery specialties	Yes	Yes	No	No	No	No	No	No	No	No	No	No		Yes	Yes	No		No	No	Yes	Yes	Yes	Health concerns needing specialist care	Yes	Information about the services provided	No	No		No		No		No	No	Yes	No	1
BUNB13	Bunbury	Pregnancy	https://www.sjog.org.au/our-locations/st-john-of-god-bunbury-hospital/our-services/maternity/during-your-pregnancy	237	Health service		Health service or multiprofession clinic	General health		No	Yes	Gynaecologist, Obstetrician + others for other health and surgery specialties	Yes	Yes	No	No	No	No	No	No	No	No	No	No		Yes	Yes	No		No	No	Yes	Yes	Yes	Health concerns needing specialist care	Yes	Information about the services provided	No	No		No		No		No	No	Yes	No	1
BALL19	Ballarat	Pregnancy	https://www.southwestfertility.com.au/index.html	239	Health service		Health service or multiprofession clinic	Infertility		No	Yes	Gynaecologist, Obstetrician	Yes	No	No	No	No	No	No	No	No	No	No	No		Yes	Yes	No		Yes	Yes	No	No	No		Yes	Fertility, ovulation	No	No		No		No		No	No	Yes	No	1
BEND27	Bendigo	Fertility	https://www.specialistsonhoneysuckle.com.au/	240	Health service		Specific health professional	Pregnancy		No	Yes	Gynaecologist, Obstetrician	No	No	No	No	No	No	No	No	No	No	No	No		Yes	No	No		Yes	Yes	Yes	Yes	No		No		No	No		No		No		No	No	No	Yes	1
BALL27	Ballarat	Fertility	https://www.springhealth.com.au/	241	Health service		Health service or multiprofession clinic	General health		No	No		No	No	No	Yes	No	No	No	No	No	No	No	No		Yes	Yes	No		Yes	Yes	No	No	Yes	women’s health, digestive, autoimmune disease, cancer support and pain management	No		No	No		No		No		No	No	No	Yes	1
SUNS12	Sunshine Coast	Pregnancy	https://www.sunshinecoastobstetrics.com.au/	242	Health service		Health service or multiprofession clinic	Infertility		No	Yes	Gynaecologist, Obstetrician	No	No	No	No	No	No	No	No	No	No	No	No		Yes	No	No		Yes	No	No	No	No		No		No	No		No		No		No	No	Yes	No	1
SUNS23	Sunshine Coast	Fertility	https://www.sunshinecoastobstetrics.com.au/	242	Health service		Health service or multiprofession clinic	Infertility		No	Yes	Gynaecologist, Obstetrician	No	No	No	No	No	No	No	No	No	No	No	No		Yes	No	No		Yes	No	No	No	No		No		No	No		No		No		No	No	No	Yes	1
BALL25	Ballarat	Fertility	https://www.surfcoastfertility.com.au/	243	Health service		Health service or multiprofession clinic	Infertility		No	Yes	Gynaecologist, Obstetrician	Yes	No	No	No	No	No	No	No	No	No	No	No		Yes	Yes	No		Yes	Yes	No	No	No		No		No	No		No		No		No	No	No	Yes	1
GEEL20	Geelong	Fertility	https://www.surfcoastfertility.com.au/	243	Health service		Health service or multiprofession clinic	Infertility		No	Yes	Gynaecologist, Obstetrician	Yes	No	No	No	Yes	No	No	No	No	No	No	Yes	Counsellor	Yes	Yes	No		Yes	Yes	No	No	No		Yes	Clinic information	No	No		No		No		No	No	No	Yes	1
BALL16	Ballarat	Pregnancy	https://www.surfcoastfertility.com.au/	243	Health service		Health service or multiprofession clinic	Infertility		No	Yes	Gynaecologist, Obstetrician	Yes	No	No	No	No	No	No	No	No	No	No	No		Yes	Yes	No		Yes	Yes	No	No	No		No		No	No		No		No		No	No	Yes	No	1
SYDN30	Sydney	Preconception	https://www.sydneycitynutritionist.com/preconception--pregnancy	244	Health service		Specific health professional	General health		No	No		No	No	No	No	No	No	No	No	No	No	Yes	Yes	Nutritionist	Yes	Yes	No		No	Yes	No	No	No		No	Women's health and nutrition information	No	No		No		No		Yes	No	No	No	1
SYDN10	Sydney	Pregnancy	https://www.sydneywomensclinic.com.au/services/obstetrics/pre-pregnancy/	245	Health service		Specific health professional	Pregnancy		No	Yes	Gynaecologist, Obstetrician	No	No	No	No	No	No	No	No	No	No	No	No		Yes	No	Yes	Chinese, Indonesian, Malay speaking populations	No	Yes	Yes	Yes	Yes	Women's health	No		No	No		No		No		No	No	Yes	No	1
HOBA19	Hobart	Fertility	https://www.tasivf.com.au/doctors-and-clinics/clinics/hobart-fertility-clinic	246	Health service		Health service or multiprofession clinic	Infertility		No	Yes	Gynaecologist, Obstetrician	Yes	No	No	No	Yes	No	No	Yes	No	No	No	Yes	Scientists, Geneticists, Counsellors	Yes	Yes	No		Yes	Yes	No	No	No		Yes	Infertility information	No	No		No		No		No	No	No	Yes	1
LAUN31	Launceston	Preconception	https://www.tasivf.com.au/fertility-services/tests/preconception-screening	246	Health service		Health service or multiprofession clinic	Infertility		No	Yes	Gynaecologist, Obstetrician	Yes	No	No	No	Yes	No	No	Yes	No	No	No	Yes	Scientists, Geneticists, Counsellors	Yes	Yes	No		Yes	Yes	No	No	No		Yes	Infertility information	No	No		No		No		Yes	No	No	No	1
HOBA28	Hobart	Preconception	https://www.tasivf.com.au/fertility-services/tests/preconception-screening	246	Health service		Health service or multiprofession clinic	Infertility		No	Yes	Gynaecologist, Obstetrician	Yes	No	No	No	Yes	No	No	Yes	No	No	No	Yes	Scientists, Geneticists, Counsellors	Yes	Yes	No		Yes	Yes	No	No	No		Yes	Infertility information	No	No		No		No		Yes	No	No	No	1
LAUN28	Launceston	Preconception	https://www.tasivf.com.au/doctors-and-clinics/clinics/launceston-fertility-clinic	246	Health service		Health service or multiprofession clinic	Infertility		No	Yes	Gynaecologist, Obstetrician	Yes	No	No	No	Yes	No	No	Yes	No	No	No	Yes	Scientists, Geneticists, Counsellors	Yes	Yes	No		Yes	Yes	No	No	No		Yes	Infertility information	No	No		No		No		Yes	No	No	No	1
HOBA21	Hobart	Fertility	https://www.tasivf.com.au/	246	Health service		Health service or multiprofession clinic	Infertility		No	Yes	Gynaecologist, Obstetrician	Yes	No	No	No	Yes	No	No	Yes	No	No	No	Yes	Scientists, Geneticists, Counsellors	Yes	Yes	No		Yes	Yes	No	No	No		Yes	Infertility information	No	No		No		No		No	No	No	Yes	1
LAUN19	Launceston	Fertility	https://www.tasivf.com.au/doctors-and-clinics/clinics/launceston-fertility-clinic	246	Health service		Health service or multiprofession clinic	Infertility		No	Yes	Gynaecologist, Obstetrician	Yes	No	No	No	Yes	No	No	Yes	No	No	No	Yes	Scientists, Geneticists, Counsellors	Yes	Yes	No		Yes	Yes	No	No	No		Yes	Infertility information	No	No		No		No		No	No	No	Yes	1
LAUN21	Launceston	Fertility	https://www.tasivf.com.au/doctors-and-clinics/fertility-specialists/dr-bill-watkins	246	Health service		Health service or multiprofession clinic	Infertility		No	Yes	Gynaecologist, Obstetrician	Yes	No	No	No	Yes	No	No	Yes	No	No	No	Yes	Scientists, Geneticists, Counsellors	Yes	Yes	No		Yes	Yes	No	No	No		Yes	Infertility information	No	No		No		No		No	No	No	Yes	1
HOBA35	Hobart	Preconception	https://www.tasogs.com/doctors/	247	Health service		Health service or multiprofession clinic	General health		Yes	Yes	Gynaecologist, Obstetrician	No	No	No	No	Yes	No	Yes	No	No	No	No	Yes	Psychologist, physiotherapist	Yes	No	No																	Yes	No	No	No	0
WOLL18	Wollongong	Fertility	https://www.thefertilitycentre.com.au/ivf-clinics/nsw/wollongong-fertility-clinic	248	Health service		Health service or multiprofession clinic	Infertility		Yes	Yes	Gynaecologist, Obstetrician	Yes	No	No	No	No	No	No	No	No	No	No	No		Yes	Yes	No		Yes	No	No	No	No		No		No	No		No		No		No	No	No	Yes	1
GEEL21	Geelong	Fertility	https://www.thefertilitydietitian.com.au/	249	Health service		Specific health professional	Preconception/Fertility		No	No		No	No	No	No	No	Yes	No	No	No	No	No	Yes	Die titian	Yes	Yes	No		Yes	Yes	No	No	No		No	Fertility information	No	No		No		No		No	No	No	Yes	1
GEEL30	Geelong	Preconception	https://www.thesanaco.com.au/our-team	250	Health service		Health service or multiprofession clinic	General health		No	No		No	No	Yes	No	No	No	No	No	No	No	No	No		Yes	Yes	Yes	all ages	No	Yes	Yes	Yes	Yes	Women's health	Yes	General Health information	No	No		No		No		Yes	No	No	No	1
BUND29	Bundaberg	Preconception	https://www.thewomensplace.com.au/obstetrics/	251	Health service		Specific health professional	Pregnancy		No	Yes	Gynaecologist, Obstetrician	No	No	No	No	No	No	No	No	No	No	No	No		Yes	No	No		Yes	Yes	Yes	Yes	Yes	Women's Health	No		No	No		No		No		Yes	No	No	No	1
BUND27	Bundaberg	Preconception	https://www.thewomensplace.com.au/	251	Health service		Specific health professional	Pregnancy		No	Yes	Gynaecologist, Obstetrician	No	No	No	No	No	No	No	No	No	No	No	No		Yes	No	No		Yes	Yes	Yes	Yes	Yes	Women's Health	No		No	No		No		No		Yes	No	No	No	1
BUND25	Bundaberg	Fertility	https://www.thewomensplace.com.au/	251	Health service		Specific health professional	Pregnancy		No	Yes	Gynaecologist, Obstetrician	No	No	No	No	No	No	No	No	No	No	No	No		Yes	No	No		Yes	Yes	Yes	Yes	Yes	Women's Health	No		No	No		No		No		No	No	No	Yes	1
TOOW12	Toowoomba	Pregnancy	https://www.toowoombachiropractor.com.au/pregnancy-care/	252	Health service		Health service or multiprofession clinic	Pregnancy		No	No		No	No	No	No	No	No	No	No	No	No	No	Yes	Chiropractor	Yes	Yes	Yes	all ages	No	No	Yes	No	Yes	children and wellness coaching	No		No	No		No		No		No	No	Yes	No	1
CENT25	Central Coast	Fertility	https://www.totalhealthclinic.com.au/	253	Health service		Health service or multiprofession clinic	General health		No	No		No	No	Yes	Yes	No	No	Yes	No	No	No	Yes	Yes	Homeopath, kinesiologist, Bowen therapist, nutritionist	Yes	Yes	Yes	All ages	Yes	Yes	Yes	Yes	Yes	General health concerns	Yes	Nutrition	No	No		No		No		No	No	No	Yes	1
TOWN14	Townsville	Pregnancy	https://www.townsvillegynaecology.com.au/pregnancy	254	Health service		Health service or multiprofession clinic	Pregnancy		No	Yes	Gynaecologist, Obstetrician	No	Yes	No	No	No	No	No	No	No	No	No	No		Yes	No	No		No	Yes	Yes	Yes	Yes	Women's health	No		No	No		No		No		No	No	Yes	No	1
MELB25	Melbourne	Fertility	https://www.twolinesfertility.com.au/	255	Health service		Specific health professional	Infertility		No	Yes	Embryologist	No	No	No	No	No	No	No	No	No	No	No	No		Yes	Yes	No		Yes	Yes	No	No	No		Yes	Fertility health	No	No		No		No		No	No	No	Yes	1
WAGG26	Wagga Wagga	Fertility	https://www.waggaspecialistmc.com.au/tenants/2017/10/5/reproductive-medicine-wagga	256	Health service		Health service or multiprofession clinic	General health		No	Yes	Gynaecologist, Obstetrician	No	No	No	No	No	No	No	No	No	No	No	No		Yes	Yes	No		Yes	No	No	No	No		No		No	No		No		No		No	No	No	Yes	1
ADEL13	Adelaide	Pregnancy	https://www.wch.sa.gov.au/patients/women/pregnancy/antenatal.html	257	Health service		Health service or multiprofession clinic	Pregnancy		No	No		No	Yes	No	No	No	No	No	No	No	No	No	No		Yes	No	No		No	No	Yes	No	No		No		Yes	Yes	Research within the organisation	Yes	Other professionals	No		No	No	Yes	No	1
PERT26	Perth	Preconception	https://www.wellnessperth.com.au/conditions/preconception/	258	Health service		Specific health professional	General health		No	No		No	No	Yes	No	No	No	No	No	No	No	No	No		Yes	Yes	Yes	all ages	No	Yes	Yes	Yes	Yes	General health conditions	No		No	No		No		No		Yes	No	No	No	1
MELB27	Melbourne	Fertility	https://www.wendyfedeledietitian.com.au/	259	Health service		Specific health professional	Preconception/Fertility		No	No		No	No	No	No	No	Yes	No	No	No	No	No	Yes	Dietician	Yes	No	No		Yes	Yes	Yes	No	No		Yes	Fertility health	No	No		No		No		No	No	No	Yes	1
MELB24	Melbourne	Fertility	https://www.womenshealthmelbourne.com.au/	261	Health service		Health service or multiprofession clinic	Infertility		No	Yes	Gynaecologist, Obstetrician, Oncologist, Bariatric Doctor, Laparoscopic surgeon	No	No	Yes	Yes	No	Yes	No	No	No	No	No	Yes	Dietician	Yes	Yes	Yes	LGBTQ	Yes	Yes	No	No	Yes	Women's Health	Yes	Women's health	No	No		No		No		No	No	No	Yes	1
MELB23	Melbourne	Fertility	https://www.womenshealthmelbourne.com.au/fertility/	261	Health service		Health service or multiprofession clinic	Infertility		No	Yes	Gynaecologist, Obstetrician, Oncologist, Bariatric Doctor, Laparoscopic surgeon	No	No	Yes	Yes	No	Yes	No	No	No	No	No	Yes	Dietician	Yes	Yes	Yes	LGBTQ	Yes	Yes	No	No	Yes	Women's Health	Yes	Women's health	No	No		No		No		No	No	No	Yes	1
ALBU15	Albury-Wodonga	Pregnancy	https://www.wsog.com.au/patient-support/	262	Health service		Health service or multiprofession clinic	Pregnancy		No	Yes	Gynaecologist, Obstetrician	No	No	No	No	No	No	No	No	No	No	No	No		Yes	Yes	No		Yes	Yes	Yes	Yes	Yes	Chronic pelvic pain, Endometriosis, Menopause, Pelvic prolapsed, Stress urinary incontinence	No		Yes	No		Yes	government nutrition and mental health services, Breastfeeding Association	No		No	No	Yes	No	1
ALBU18	Albury-Wodonga	Pregnancy	https://www.wsog.com.au/our-team/	262	Health service		Health service or multiprofession clinic	Pregnancy		No	Yes	Gynaecologist, Obstetrician	No	No	No	No	No	No	No	No	No	No	No	No		Yes	Yes	No		Yes	Yes	Yes	Yes	Yes	Chronic pelvic pain, Endometriosis, Menopause, Pelvic prolapsed, Stress urinary incontinence	No		Yes	No		Yes	government nutrition and mental health services, Breastfeeding Association	No		No	No	Yes	No	1
BUNB32	Bunbury	Preconception	https://www.yogababy.com.au/fertility/fertility-yoga/	263	Health service		Specific health professional	Pregnancy		No	No		No	No	No	No	No	No	No	No	No	Yes	No	Yes	Yoga Teacher	Yes	No	No		Yes	Yes	Yes	Yes	No		No		No	No		No		No		Yes	No	No	No	1
TOOW13	Toowoomba	Pregnancy	https://www.zenin.com.au/Pregnancy-Massage/Toowoomba	264	Health service		Health service or multiprofession clinic	Pregnancy		No	No		No	No	No	No	No	No	Yes	No	No	No	No	Yes	Massage Therapist	Yes	Yes	Yes	Clinic based in Darling Point NSW	No	No	Yes	Yes	No		No		No	No		No		No		No	No	Yes	No	1
TOWN27	Townsville	Fertility	https://zenden.com.au/	265	Health service		Health service or multiprofession clinic	General health		No	No		No	No	No	Yes	No	No	No	No	No	No	No	No		Yes	Yes	Yes	all ages	Yes	Yes	Yes	Yes	Yes	General health concerns	Yes	Fertility and general accupunture info	No	No		No		No		No	No	No	Yes	1
COFF35	Coffs Harbour	Preconception			Other	Service provider directory - natural therapists																																							Yes	No	No	No	0
BUNB36	Bunbury	Preconception			Other	Shipping lists																																							Yes	No	No	No	0
MACK11	Mackay	Pregnancy			Other	State government page																																							No	No	Yes	No	0
SHEP33	Shepparton-Mooroopna	Preconception			Other	Article																																							Yes	No	No	No	0
HOBA10	Hobart	Pregnancy			Other	State government page																																							No	No	Yes	No	0
SHEP25	Shepparton-Mooroopna	Fertility			Other	In another language																																							No	No	No	Yes	0
CENT12	Central Coast	Pregnancy			Other	Community page																																							No	No	Yes	No	0
PERT14	Perth	Pregnancy			Other	Community page																																							No	No	Yes	No	0
BUND34	Bundaberg	Preconception			Other	Local government page																																							Yes	No	No	No	0
SUNS11	Sunshine Coast	Pregnancy			Other	Pregnancy help line																																							No	No	Yes	No	0
CANB11	Canberra-Queanbeyan	Pregnancy			Other	Community page																																							No	No	Yes	No	0
LAUN14	Launceston	Pregnancy			Other	State government page																																							No	No	Yes	No	0
NEWC34	Newcastle-Maitland	Preconception			Other	Article																																							Yes	No	No	No	0
BRIS28	Brisbane	Preconception			Other	State government page																																							Yes	No	No	No	0
BUNB15	Bunbury	Pregnancy			Other	Community pregnancy site																																							No	No	Yes	No	0
SHEP29	Shepparton-Mooroopna	Fertility			Other	Statistics																																							No	No	No	Yes	0
COFF31	Coffs Harbour	Preconception			Other	State government page																																							Yes	No	No	No	0
CANB31	Canberra-Queanbeyan	Preconception			Other	Census results																																							Yes	No	No	No	0
ALBU23	Albury-Wodonga	Fertility			Other	Hypnobirthing classes																																							No	No	No	Yes	0
BUND18	Bundaberg	Pregnancy			Other	State government page																																							No	No	Yes	No	0
ADEL34	Adelaide	Preconception			Other	University Research & Scholarship																																							Yes	No	No	No	0
WOLL29	Wollongong	Preconception			Other	Pregnancy and baby expo																																							Yes	No	No	No	0
GOLD16	Gold Coast-Tweed Heads	Pregnancy			Other	Real Estate Agent																																							No	No	Yes	No	0
BRIS18	Brisbane	Pregnancy			Other	Pregnancy expo																																							No	No	Yes	No	0
MACK24	Mackay	Fertility			Other	Service provider directory - fertility services																																							No	No	No	Yes	0
ADEL37	Adelaide	Preconception			Other	University Research & Scholarship																																							Yes	No	No	No	0
CANB23	Canberra-Queanbeyan	Fertility			Other	Census results																																							No	No	No	Yes	0
SHEP34	Shepparton-Mooroopna	Preconception			Other	Article																																							Yes	No	No	No	0
GOLD11	Gold Coast-Tweed Heads	Pregnancy			Other	Pregnancy Art																																							No	No	Yes	No	0
NEWC25	Newcastle-Maitland	Fertility			Other	Job search																																							No	No	No	Yes	0
HERV37	Hervey Bay	Preconception			Other	Chemist																																							Yes	No	No	No	0
CENT31	Central Coast	Preconception			Other	Community page																																							Yes	No	No	No	0
CANB29	Canberra-Queanbeyan	Preconception			Other	Animal Rescue Centre																																							Yes	No	No	No	0
CANB18	Canberra-Queanbeyan	Pregnancy			Other	Lutheran																																							No	No	Yes	No	0
ALBU29	Albury-Wodonga	Preconception			Other	Yellow pages																																							Yes	No	No	No	0
COFF33	Coffs Harbour	Preconception			Other	Service provider directory - naturopaths																																							Yes	No	No	No	0
PERT23	Perth	Fertility			Other	Service provider directory - Gynaecologists & Obstetricians																																							No	No	No	Yes	0
GOLD25	Gold Coast-Tweed Heads	Fertility			Other	Dating																																							No	No	No	Yes	0
ROCK18	Rockhampton	Pregnancy			Other	Service provider directory - Pregnancy support																																							No	No	Yes	No	0
BUND12	Bundaberg	Pregnancy			Other	Local government page																																							No	No	Yes	No	0
WAGG11	Wagga Wagga	Pregnancy			Other	State government page																																							No	No	Yes	No	0
CENT30	Central Coast	Preconception			Other	Community page																																							Yes	No	No	No	0
SYDN13	Sydney	Pregnancy			Other	Community page																																							No	No	Yes	No	0
CANB34	Canberra-Queanbeyan	Preconception			Other	Travel page																																							Yes	No	No	No	0
GOLD15	Gold Coast-Tweed Heads	Pregnancy			Other	Article																																							No	No	Yes	No	0
LAUN36	Launceston	Preconception			Other	Service provider directory - natural therapists																																							Yes	No	No	No	0
SYDN18	Sydney	Pregnancy			Other	Pregnancy and baby expo																																							No	No	Yes	No	0
MELB32	Melbourne	Preconception			Other	information booklet																																							Yes	No	No	No	0
HOBA36	Hobart	Preconception			Other	information booklet																																							Yes	No	No	No	0
CANB17	Canberra-Queanbeyan	Pregnancy			Other	Article																																							No	No	Yes	No	0
GOLD18	Gold Coast-Tweed Heads	Pregnancy			Other	Plumbing																																							No	No	Yes	No	0
ADEL16	Adelaide	Pregnancy			Other	Adelaide Show Grounds - Bug Festival																																							No	No	Yes	No	0
ALBU17	Albury-Wodonga	Pregnancy			Other	Mental health service																																							No	No	Yes	No	0
NEWC10	Newcastle-Maitland	Pregnancy			Other	Radiographer																																							No	No	Yes	No	0
ROCK35	Rockhampton	Preconception			Other	State government page																																							Yes	No	No	No	0
SYDN16	Sydney	Pregnancy			Other	Pregnancy and baby expo																																							No	No	Yes	No	0
ADEL31	Adelaide	Preconception			Other	University Research & Scholarship																																							Yes	No	No	No	0
MACK18	Mackay	Pregnancy			Other	Hospital information																																							No	No	Yes	No	0
ALBU34	Albury-Wodonga	Preconception			Other	News article																																							Yes	No	No	No	0
GOLD23	Gold Coast-Tweed Heads	Fertility			Other	Real Estate Agent																																							No	No	No	Yes	0
ADEL17	Adelaide	Pregnancy			Other	Support for homeless mothers and domestic violence victims																																							No	No	Yes	No	0
MELB18	Melbourne	Pregnancy			Other	Day spa																																							No	No	Yes	No	0
MACK10	Mackay	Pregnancy			Other	State government page																																							No	No	Yes	No	0
CANB22	Canberra-Queanbeyan	Fertility			Other	Article																																							No	No	No	Yes	0
CANB21	Canberra-Queanbeyan	Fertility			Other	Article																																							No	No	No	Yes	0
GOLD34	Gold Coast-Tweed Heads	Preconception			Other	turf supplies																																							Yes	No	No	No	0
CANB37	Canberra-Queanbeyan	Preconception			Other	Catholic Archdiocese																																							Yes	No	No	No	0
NEWC33	Newcastle-Maitland	Preconception			Other	Article																																							Yes	No	No	No	0
BUNB14	Bunbury	Pregnancy			Other	State government page																																							No	No	Yes	No	0
MACK29	Mackay	Preconception			Other	Hospital information																																							Yes	No	No	No	0
SYDN34	Sydney	Preconception			Other	Family planning																																							Yes	No	No	No	0
SHEP15	Shepparton-Mooroopna	Pregnancy			Other	Travel page																																							No	No	Yes	No	0
HERV15	Hervey Bay	Pregnancy			Other	State government page																																							No	No	Yes	No	0
GOLD32	Gold Coast-Tweed Heads	Preconception			Other	Real Estate Agent																																							Yes	No	No	No	0
WAGG16	Wagga Wagga	Pregnancy			Other	Service provider data base - health ministry																																							No	No	Yes	No	0
MILD30	Mildura-Wentworth	Fertility			Other	Spells																																							No	No	No	Yes	0
BEND12	Bendigo	Pregnancy			Other	Pregnancy Handbook - local government																																							No	No	Yes	No	0
MACK13	Mackay	Pregnancy			Other	Service provider directory - doula																																							No	No	Yes	No	0
CAIR23	Cairns	Fertility			Other	Service provider data base - infertility services																																							No	No	No	Yes	0
MELB34	Melbourne	Preconception			Other	Journal article																																							Yes	No	No	No	0
TOWN16	Townsville	Pregnancy			Other	dating page																																							No	No	Yes	No	0
CANB12	Canberra-Queanbeyan	Pregnancy			Other	Article																																							No	No	Yes	No	0
BUNB25	Bunbury	Fertility			Other	Service provider database - infertility counselling																																							No	No	No	Yes	0
LAUN11	Launceston	Pregnancy			Other	State government page																																							No	No	Yes	No	0
CANB24	Canberra-Queanbeyan	Fertility			Other	Catholic Archdiocese																																							No	No	No	Yes	0
MILD31	Mildura-Wentworth	Preconception			Other	Article																																							Yes	No	No	No	0
GOLD17	Gold Coast-Tweed Heads	Pregnancy			Other	Real Estate Agent																																							No	No	Yes	No	0
WOLL09	Wollongong	Pregnancy			Other	Hospital information																																							No	No	Yes	No	0
ROCK31	Rockhampton	Preconception			Other	Hospital information																																							Yes	No	No	No	0
ADEL36	Adelaide	Preconception			Other	University Research & Scholarship																																							Yes	No	No	No	0
GOLD28	Gold Coast-Tweed Heads	Preconception			Other	Medical Equipment Sales																																							Yes	No	No	No	0
LAUN18	Launceston	Pregnancy			Other	Hospital information																																							No	No	Yes	No	0
BRIS20	Brisbane	Fertility			Other	Service provider database - fertility clinics																																							No	No	No	Yes	0
WAGG27	Wagga Wagga	Fertility			Other	Service provider data base - natrural therapists																																							No	No	No	Yes	0
WOLL35	Wollongong	Preconception			Other	State government page																																							Yes	No	No	No	0
MELT11	Melton	Pregnancy			Other	Hospital information																																							No	No	Yes	No	0
PERT13	Perth	Pregnancy			Other	Pregnancy expo																																							No	No	Yes	No	0
TOWN34	Townsville	Preconception			Other	Service provider data base - naturopaths																																							Yes	No	No	No	0
CANB32	Canberra-Queanbeyan	Preconception			Other	Census results																																							Yes	No	No	No	0
WOLL12	Wollongong	Pregnancy			Other	birth classes																																							No	No	Yes	No	0
CAIR11	Cairns	Pregnancy			Other	State government page																																							No	No	Yes	No	0
HERV19	Hervey Bay	Pregnancy			Other	Radiographer																																							No	No	Yes	No	0
CENT20	Central Coast	Fertility			Other	Monitoring centre for specialists located in Newcastle																																							No	No	No	Yes	0
PERT24	Perth	Fertility			Other	Service provider directory - Gynaecologists & Obstetricians																																							No	No	No	Yes	0
HOBA12	Hobart	Pregnancy			Other	State government page																																							No	No	Yes	No	0
HERV26	Hervey Bay	Fertility			Other	site not working																																							No	No	No	Yes	0
MILD27	Mildura-Wentworth	Fertility			Other	Article																																							No	No	No	Yes	0
CANB14	Canberra-Queanbeyan	Pregnancy			Other	Charity																																							No	No	Yes	No	0
MILD18	Mildura-Wentworth	Pregnancy			Other	History																																							No	No	Yes	No	0
BUND15	Bundaberg	Pregnancy			Health service		Specific health professional	General health		No	No		No	No	No	No	No	No	No	No	No	Yes	No	Yes	Yoga Teacher	Yes	Yes	Yes	Children	No	No	Yes	No	Yes	Yoga for adults and children	No		No	No		No		No	Side business	No	No	Yes	No	1
COFF20	Coffs Harbour	Fertility			Other	Service provider directory - IVF clinics																																							No	No	No	Yes	0
GOLD14	Gold Coast-Tweed Heads	Pregnancy			Other	Local government page																																							No	No	Yes	No	0
BUND17	Bundaberg	Pregnancy			Other	Community page																																							No	No	Yes	No	0
CANB36	Canberra-Queanbeyan	Preconception			Other	Population information page																																							Yes	No	No	No	0
BALL17	Ballarat	Pregnancy			Other	Service provider database																																							No	No	Yes	No	0
BUND10	Bundaberg	Pregnancy			Other	Local government page																																							No	No	Yes	No	0
BUNB30	Bunbury	Preconception			Other	State government page																																							Yes	No	No	No	0
HOBA15	Hobart	Pregnancy			Other	Day spa																																							No	No	Yes	No	0
TOWN35	Townsville	Preconception			Other	Community page																																							Yes	No	No	No	0
SUNS10	Sunshine Coast	Pregnancy			Other	State government page																																							No	No	Yes	No	0
CAIR34	Cairns	Preconception			Other	Article																																							Yes	No	No	No	0
DARW23	Darwin	Fertility			Other	Service provider directory - natural therapists																																							No	No	No	Yes	0
CANB30	Canberra-Queanbeyan	Preconception			Other	Travel page																																							Yes	No	No	No	0
PERT30	Perth	Preconception			Other	Pathology service																																							Yes	No	No	No	0
SHEP17	Shepparton-Mooroopna	Pregnancy			Other	Agricultural sevices																																							No	No	Yes	No	0
CAIR10	Cairns	Pregnancy			Other	State government page																																							No	No	Yes	No	0
MELB15	Melbourne	Pregnancy			Other	Pregnancy and baby expo																																							No	No	Yes	No	0
BEND36	Bendigo	Preconception			Other	COVID-19 screening clinic																																							Yes	No	No	No	0
GOLD31	Gold Coast-Tweed Heads	Preconception			Other	Ophthalmologist																																							Yes	No	No	No	0
SYDN11	Sydney	Pregnancy			Other	Pregnancy and baby expo																																							No	No	Yes	No	0
DARW12	Darwin	Pregnancy			Other	Territory government page																																							No	No	Yes	No	0
MILD14	Mildura-Wentworth	Pregnancy			Other	Travel page																																							No	No	Yes	No	0
COFF18	Coffs Harbour	Pregnancy			Other	Service provider directory - Pregnancy Massage																																							No	No	Yes	No	0
BRIS16	Brisbane	Pregnancy			Other	State government page																																							No	No	Yes	No	0
HERV33	Hervey Bay	Preconception			Other	Community page																																							Yes	No	No	No	0
MELT31	Melton	Preconception			Other	UK based somatic healer																																							Yes	No	No	No	0
HOBA13	Hobart	Pregnancy			Other	Family planning																																							No	No	Yes	No	0
LAUN15	Launceston	Pregnancy			Other	State government page																																							No	No	Yes	No	0
ADEL33	Adelaide	Preconception			Other	University Research & Scholarship																																							Yes	No	No	No	0
WOLL16	Wollongong	Pregnancy			Other	Hospital information																																							No	No	Yes	No	0
MACK22	Mackay	Fertility			Other	Service provider directory - fertility services																																							No	No	No	Yes	0
BUND26	Bundaberg	Fertility			Other	Service provider data base - infertility services																																							No	No	No	Yes	0
CAIR28	Cairns	Preconception			Other	State government page																																							Yes	No	No	No	0
MILD20	Mildura-Wentworth	Pregnancy			Other	Article																																							No	No	Yes	No	0
BUNB16	Bunbury	Pregnancy			Other	State government page																																							No	No	Yes	No	0
MILD16	Mildura-Wentworth	Pregnancy			Other	Travel page																																							No	No	Yes	No	0
MACK34	Mackay	Preconception			Other	article																																							Yes	No	No	No	0
BUNB33	Bunbury	Preconception			Other	Pathology service																																							Yes	No	No	No	0
NEWC32	Newcastle-Maitland	Preconception			Other	History																																							Yes	No	No	No	0
ALBU32	Albury-Wodonga	Preconception			Other	Local government																																							Yes	No	No	No	0
TOWN13	Townsville	Pregnancy			Other	State government page																																							No	No	Yes	No	0
GOLD24	Gold Coast-Tweed Heads	Fertility			Other	Dating																																							No	No	No	Yes	0
MACK31	Mackay	Preconception			Other	Service provider directory - naturopaths																																							Yes	No	No	No	0
COFF14	Coffs Harbour	Pregnancy			Other	Service provider directory - Pregnancy Counselling																																							No	No	Yes	No	0
GOLD20	Gold Coast-Tweed Heads	Fertility			Other	Local government page																																							No	No	No	Yes	0
MELT38	Melton	Preconception			Other	Service provider directory - Nutritionists																																							Yes	No	No	No	0
CANB33	Canberra-Queanbeyan	Preconception			Other	State government page																																							Yes	No	No	No	0
COFF21	Coffs Harbour	Fertility			Other	Service provider directory - IVF clinics																																							No	No	No	Yes	0
BRIS15	Brisbane	Pregnancy			Other	State government page																																							No	No	Yes	No	0
NEWC18	Newcastle-Maitland	Pregnancy			Other	Day spa																																							No	No	Yes	No	0
NEWC17	Newcastle-Maitland	Pregnancy			Other	Homeless service																																							No	No	Yes	No	0
COFF10	Coffs Harbour	Pregnancy			Other	State government page																																							No	No	Yes	No	0
DARW15	Darwin	Pregnancy			Other	Territory government page																																							No	No	Yes	No	0
MILD19	Mildura-Wentworth	Pregnancy			Other	Travel page																																							No	No	Yes	No	0
MILD24	Mildura-Wentworth	Fertility			Other	Statistics																																							No	No	No	Yes	0
SYDN37	Sydney	Preconception			Other	Article																																							Yes	No	No	No	0
HOBA29	Hobart	Preconception			Other	Pathology service																																							Yes	No	No	No	0
CANB28	Canberra-Queanbeyan	Fertility			Other	Community page																																							No	No	No	Yes	0
SHEP21	Shepparton-Mooroopna	Fertility			Other	Statistics																																							No	No	No	Yes	0
TOOW14	Toowoomba	Pregnancy			Other	State government page																																							No	No	Yes	No	0
BUNB22	Bunbury	Fertility			Other	Service provider database - natural therapies																																							No	No	No	Yes	0
WOLL10	Wollongong	Pregnancy			Other	Hospital information																																							No	No	Yes	No	0
MILD25	Mildura-Wentworth	Fertility			Other	Article																																							No	No	No	Yes	0
SYDN25	Sydney	Fertility			Other	Service provider data base - infertility services																																							No	No	No	Yes	0
CENT33	Central Coast	Preconception			Other	State government page																																							Yes	No	No	No	0
MACK32	Mackay	Preconception			Other	Hospital information																																							Yes	No	No	No	0
TOWN15	Townsville	Pregnancy			Other	State government page																																							No	No	Yes	No	0
LAUN17	Launceston	Pregnancy			Other	Community page																																							No	No	Yes	No	0
GOLD35	Gold Coast-Tweed Heads	Preconception			Other	Plumbing																																							Yes	No	No	No	0
HERV32	Hervey Bay	Preconception			Other	information booklet																																							Yes	No	No	No	0
BUND32	Bundaberg	Preconception			Other	In home support																																							Yes	No	No	No	0
MELT26	Melton	Fertility			Other	information booklet																																							No	No	No	Yes	0
WOLL15	Wollongong	Pregnancy			Other	information booklet																																							No	No	Yes	No	0
CAIR24	Cairns	Fertility			Other	Faith based site																																							No	No	No	Yes	0
BUNB28	Bunbury	Preconception			Other	Pathology service																																							Yes	No	No	No	0
WOLL33	Wollongong	Preconception			Other	Service provider data base - fertility clinics																																							Yes	No	No	No	0
BUND31	Bundaberg	Preconception			Other	State government page																																							Yes	No	No	No	0
ROCK11	Rockhampton	Pregnancy			Other	State government page																																							No	No	Yes	No	0
ADEL23	Adelaide	Fertility			Other	Service provider database - fertility clinics																																							No	No	No	Yes	0
SHEP30	Shepparton-Mooroopna	Preconception			Other	History																																							Yes	No	No	No	0
MACK17	Mackay	Pregnancy			Other	State government page																																							No	No	Yes	No	0
SHEP31	Shepparton-Mooroopna	Preconception			Other	Article																																							Yes	No	No	No	0
NEWC26	Newcastle-Maitland	Fertility			Other	Catholic Archdiocese																																							No	No	No	Yes	0
SHEP18	Shepparton-Mooroopna	Pregnancy			Other	Photographer																																							No	No	Yes	No	0
ROCK12	Rockhampton	Pregnancy			Other	State government page																																							No	No	Yes	No	0
WAGG15	Wagga Wagga	Pregnancy			Other	community page																																							No	No	Yes	No	0
PERT12	Perth	Pregnancy			Other	Service provider directory - Pregnancy support																																							No	No	Yes	No	0
SHEP23	Shepparton-Mooroopna	Fertility			Other	Statistics																																							No	No	No	Yes	0
MILD15	Mildura-Wentworth	Pregnancy			Other	Travel page																																							No	No	Yes	No	0
ADEL35	Adelaide	Preconception			Other	University Research & Scholarship																																							Yes	No	No	No	0
WOLL11	Wollongong	Pregnancy			Other	Hospital information																																							No	No	Yes	No	0
ROCK13	Rockhampton	Pregnancy			Other	Service provider directory - Medical Practitioners																																							No	No	Yes	No	0
MELT19	Melton	Pregnancy			Other	Day spa																																							No	No	Yes	No	0
WAGG13	Wagga Wagga	Pregnancy			Other	Service provider data base - pregnancy care																																							No	No	Yes	No	0
DARW25	Darwin	Fertility			Other	Territory government page																																							No	No	No	Yes	0
GOLD36	Gold Coast-Tweed Heads	Preconception			Other	bowels club																																							Yes	No	No	No	0
PERT27	Perth	Preconception			Other	State government page																																							Yes	No	No	No	0
ALBU33	Albury-Wodonga	Preconception			Other	Government site																																							Yes	No	No	No	0
MELT25	Melton	Fertility			Other	page not working																																							No	No	No	Yes	0
MELT14	Melton	Pregnancy			Other	Hospital information																																							No	No	Yes	No	0
GOLD22	Gold Coast-Tweed Heads	Fertility			Other	Allied health - not maternity																																							No	No	No	Yes	0
MELB14	Melbourne	Pregnancy			Other	State government page																																							No	No	Yes	No	0
MILD22	Mildura-Wentworth	Fertility			Other	Statistics																																							No	No	No	Yes	0
HERV13	Hervey Bay	Pregnancy			Other	State government page																																							No	No	Yes	No	0
ALBU31	Albury-Wodonga	Preconception			Other	Visitor information																																							Yes	No	No	No	0
CANB27	Canberra-Queanbeyan	Fertility			Other	Wikipedia																																							No	No	No	Yes	0
CENT32	Central Coast	Preconception			Other	State government page																																							Yes	No	No	No	0
ADEL11	Adelaide	Pregnancy			Other	Government Pregnancy Outcome Statistics																																							No	No	Yes	No	0
SYDN24	Sydney	Fertility			Other	information booklet																																							No	No	No	Yes	0
MELT13	Melton	Pregnancy			Other	Service provider directory - pregnancy care																																							No	No	Yes	No	0
TOWN12	Townsville	Pregnancy			Other	State government page																																							No	No	Yes	No	0
DARW14	Darwin	Pregnancy			Other	Family planning																																							No	No	Yes	No	0
MILD33	Mildura-Wentworth	Preconception			Other	Article																																							Yes	No	No	No	0
MELT27	Melton	Fertility			Other	Service provider directory - Gynaecologists & Obstetricians																																							No	No	No	Yes	0
NEWC35	Newcastle-Maitland	Preconception			Other	Job search																																							Yes	No	No	No	0
GOLD10	Gold Coast-Tweed Heads	Pregnancy			Other	Abortion clinic																																							No	No	Yes	No	0
MELB17	Melbourne	Pregnancy			Other	Community page																																							No	No	Yes	No	0
HOBA32	Hobart	Preconception			Other	Pathology service																																							Yes	No	No	No	0
MILD32	Mildura-Wentworth	Preconception			Other	Article																																							Yes	No	No	No	0
SHEP20	Shepparton-Mooroopna	Fertility			Other	Statistics																																							No	No	No	Yes	0
CANB10	Canberra-Queanbeyan	Pregnancy			Other	Community page																																							No	No	Yes	No	0
TOWN33	Townsville	Preconception			Other	Radiographer																																							Yes	No	No	No	0
TOWN18	Townsville	Pregnancy			Other	dating page																																							No	No	Yes	No	0
CENT11	Central Coast	Pregnancy			Other	State government page																																							No	No	Yes	No	0
WOLL13	Wollongong	Pregnancy			Other	Hospital information																																							No	No	Yes	No	0
ALBU16	Albury-Wodonga	Pregnancy			Other	Government Health Portal																																							No	No	Yes	No	0
HOBA11	Hobart	Pregnancy			Other	State government page																																							No	No	Yes	No	0
NEWC13	Newcastle-Maitland	Pregnancy			Other	Photographer																																							No	No	Yes	No	0
GEEL18	Geelong	Pregnancy			Other	pregnancy support not-for-profit																																							No	No	Yes	No	0
BALL34	Ballarat	Preconception			Other	State government page																																							Yes	No	No	No	0
MELB13	Melbourne	Pregnancy			Other	Day spa																																							No	No	Yes	No	0
WOLL26	Wollongong	Preconception			Other	Pathology service																																							Yes	No	No	No	0
NEWC27	Newcastle-Maitland	Fertility			Other	Service provider directory - Psychologists																																							No	No	No	Yes	0
TOWN17	Townsville	Pregnancy			Other	State government page																																							No	No	Yes	No	0
ALBU28	Albury-Wodonga	Preconception			Other	Wikipedia - genetic services																																							Yes	No	No	No	0
MELT22	Melton	Fertility			Other	Service provider directory - natural fertility specialists																																							No	No	No	Yes	0
MELT18	Melton	Pregnancy			Other	Article																																							No	No	Yes	No	0
CENT18	Central Coast	Pregnancy			Other	Radiology clinic																																							No	No	Yes	No	0
BUNB34	Bunbury	Preconception			Other	Local government page																																							Yes	No	No	No	0
CANB25	Canberra-Queanbeyan	Fertility			Other	Article																																							No	No	No	Yes	0
DARW16	Darwin	Pregnancy			Other	South Australia Government Page																																							No	No	Yes	No	0
CANB35	Canberra-Queanbeyan	Preconception			Other	Population information page																																							Yes	No	No	No	0
SYDN36	Sydney	Preconception			Other	Article																																							Yes	No	No	No	0
HERV31	Hervey Bay	Preconception			Other	fitness																																							Yes	No	No	No	0
CENT13	Central Coast	Pregnancy			Other	Article																																							No	No	Yes	No	0
NEWC22	Newcastle-Maitland	Fertility			Other	Practitioner information																																							No	No	No	Yes	0
MACK33	Mackay	Preconception			Other	DNA testing																																							Yes	No	No	No	0
WAGG19	Wagga Wagga	Pregnancy			Other	Service provider data base - termination clinics																																							No	No	Yes	No	0
DARW24	Darwin	Fertility			Other	Community page																																							No	No	No	Yes	0
HERV17	Hervey Bay	Pregnancy			Other	Community page																																							No	No	Yes	No	0
NEWC23	Newcastle-Maitland	Fertility			Other	Catholic Archdiocese																																							No	No	No	Yes	0
SHEP19	Shepparton-Mooroopna	Pregnancy			Other	Article																																							No	No	Yes	No	0
GOLD27	Gold Coast-Tweed Heads	Fertility			Other	Ophthalmologist																																							No	No	No	Yes	0
MACK35	Mackay	Preconception			Other	Rotary																																							Yes	No	No	No	0
MELT32	Melton	Preconception			Other	UK based somatic healer																																							Yes	No	No	No	0
HOBA26	Hobart	Fertility			Other	Family planning																																							No	No	No	Yes	0
MILD12	Mildura-Wentworth	Pregnancy			Other	Travel page																																							No	No	Yes	No	0
PERT15	Perth	Pregnancy			Other	Abortion clinic																																							No	No	Yes	No	0
CAIR33	Cairns	Preconception			Other	Australian Journal of General Practice																																							Yes	No	No	No	0
SHEP13	Shepparton-Mooroopna	Pregnancy			Other	Local government page																																							No	No	Yes	No	0
SYDN17	Sydney	Pregnancy			Other	Pregnancy and baby expo																																							No	No	Yes	No	0
MELT30	Melton	Preconception			Other	UK based somatic healer																																							Yes	No	No	No	0
BUNB35	Bunbury	Preconception			Other	State government page																																							Yes	No	No	No	0
SUNS33	Sunshine Coast	Preconception			Other	Preconception screening																																							Yes	No	No	No	0
CENT34	Central Coast	Preconception			Other	Community page																																							Yes	No	No	No	0
NEWC24	Newcastle-Maitland	Fertility			Other	Job search																																							No	No	No	Yes	0
BUNB19	Bunbury	Fertility			Other	Service provider data base - infertility services																																							No	No	No	Yes	0
SHEP12	Shepparton-Mooroopna	Pregnancy			Other	Article																																							No	No	Yes	No	0
SHEP14	Shepparton-Mooroopna	Pregnancy			Other	Psychologist - not pregnancy related																																							No	No	Yes	No	0
GEEL31	Geelong	Preconception			Other	psychologist																																							Yes	No	No	No	0
GEEL37	Geelong	Preconception			Other	Service provider directory - health clinics																																							Yes	No	No	No	0
BEND30	Bendigo	Preconception			Other	Face book page - Indigenous reconciliation																																							Yes	No	No	No	0
ROCK29	Rockhampton	Preconception			Other	Family planning																																							Yes	No	No	No	0
ROCK19	Rockhampton	Pregnancy			Other	Abortion clinic																																							No	No	Yes	No	0
TOWN11	Townsville	Pregnancy			Other	State government page																																							No	No	Yes	No	0
CANB16	Canberra-Queanbeyan	Pregnancy			Other	State government page																																							No	No	Yes	No	0
CANB26	Canberra-Queanbeyan	Fertility			Other	Wikipedia																																							No	No	No	Yes	0
ROCK30	Rockhampton	Preconception			Other	Family planning																																							Yes	No	No	No	0
BALL36	Ballarat	Preconception			Other	Local government page																																							Yes	No	No	No	0
GEEL33	Geelong	Preconception			Other	Service provider directory - health clinics																																							Yes	No	No	No	0
BUND33	Bundaberg	Preconception			Other	Hospital information																																							Yes	No	No	No	0
MELB16	Melbourne	Pregnancy			Other	Community page																																							No	No	Yes	No	0
SYDN33	Sydney	Preconception			Other	State government page																																							Yes	No	No	No	0
MILD28	Mildura-Wentworth	Fertility			Other	Spells																																							No	No	No	Yes	0
DARW11	Darwin	Pregnancy			Other	Territory government page																																							No	No	Yes	No	0
BEND29	Bendigo	Fertility			Other	service provider database - fertility clinics																																							No	No	No	Yes	0
MELB11	Melbourne	Pregnancy			Other	Hospital information																																							No	No	Yes	No	0
SHEP10	Shepparton-Mooroopna	Pregnancy			Other	Community page																																							No	No	Yes	No	0
ROCK16	Rockhampton	Pregnancy			Other	State government page																																							No	No	Yes	No	0
BUND23	Bundaberg	Fertility			Other	Yellow pages																																							No	No	No	Yes	0
GOLD26	Gold Coast-Tweed Heads	Fertility			Other	Business networking group																																							No	No	No	Yes	0
MILD29	Mildura-Wentworth	Fertility			Other	Article																																							No	No	No	Yes	0
CANB13	Canberra-Queanbeyan	Pregnancy			Other	Census results																																							No	No	Yes	No	0
GOLD30	Gold Coast-Tweed Heads	Preconception			Other	Local government page																																							Yes	No	No	No	0
MELT15	Melton	Pregnancy			Other	Service provider directory - pregnancy care																																							No	No	Yes	No	0
GOLD13	Gold Coast-Tweed Heads	Pregnancy			Other	Medical Equipment Sales																																							No	No	Yes	No	0
MELT36	Melton	Preconception			Other	State government page																																							Yes	No	No	No	0
WAGG12	Wagga Wagga	Pregnancy			Other	Hospital information																																							No	No	Yes	No	0
WAGG30	Wagga Wagga	Fertility			Other	Service provider data base - fertility clinics																																							No	No	No	Yes	0
ADEL28	Adelaide	Preconception			Other	University Research & Scholarship																																							Yes	No	No	No	0
CENT21	Central Coast	Fertility			Other	Monitoring centre for specialists located in Newcastle																																							No	No	No	Yes	0
COFF11	Coffs Harbour	Pregnancy			Other	State government page																																							No	No	Yes	No	0
DARW26	Darwin	Fertility			Other	Fertility support organisation																																							No	No	No	Yes	0
																																													No	No	No	No	0
WOLL20	Wollongong	Fertility			Other	Service provider data base - fertility clinics																																							No	No	No	Yes	0
MACK16	Mackay	Pregnancy			Other	Community page																																							No	No	Yes	No	0
COFF15	Coffs Harbour	Pregnancy			Other	Service provider directory - Pregnancy Counselling																																							No	No	Yes	No	0
BEND34	Bendigo	Preconception			Other	Mental health service																																							Yes	No	No	No	0
BEND32	Bendigo	Preconception			Other	Service provider database - Naturopaths																																							Yes	No	No	No	0
SUNS15	Sunshine Coast	Pregnancy			Other	The baby fair																																							No	No	Yes	No	0
NEWC30	Newcastle-Maitland	Preconception			Other	Service provider directory - Medical Practitioners																																							Yes	No	No	No	0
SHEP16	Shepparton-Mooroopna	Pregnancy			Other	Model																																							No	No	Yes	No	0
BRIS13	Brisbane	Pregnancy			Other	Community pregnancy site																																							No	No	Yes	No	0
BRIS10	Brisbane	Pregnancy			Other	Hospital information																																							No	No	Yes	No	0
MACK12	Mackay	Pregnancy			Other	Community page																																							No	No	Yes	No	0
DARW10	Darwin	Pregnancy			Other	Territory government page																																							No	No	Yes	No	0
ADEL12	Adelaide	Pregnancy			Other	Government information about abortion services																																							No	No	Yes	No	0
MILD26	Mildura-Wentworth	Fertility			Other	Statistics																																							No	No	No	Yes	0
MILD11	Mildura-Wentworth	Pregnancy			Other	Hospital information																																							No	No	Yes	No	0
BALL32	Ballarat	Preconception			Other	Service provider database - Psychology																																							Yes	No	No	No	0
HERV11	Hervey Bay	Pregnancy			Other	State government page																																							No	No	Yes	No	0
ROCK37	Rockhampton	Preconception			Other	Pharmacy																																							Yes	No	No	No	0
ADEL32	Adelaide	Preconception			Other	University Research & Scholarship																																							Yes	No	No	No	0
COFF12	Coffs Harbour	Pregnancy			Other	Community page																																							No	No	Yes	No	0
CAIR31	Cairns	Preconception			Other	Service provider data base - medical																																							Yes	No	No	No	0
MILD21	Mildura-Wentworth	Fertility			Other	Statistics																																							No	No	No	Yes	0
LAUN27	Launceston	Fertility			Other	Pathology service																																							No	No	No	Yes	0
DARW13	Darwin	Pregnancy			Other	Territory government page																																							No	No	Yes	No	0
NEWC19	Newcastle-Maitland	Fertility			Other	Oncologist																																							No	No	No	Yes	0
CENT37	Central Coast	Preconception			Other	Community page																																							Yes	No	No	No	0
CANB15	Canberra-Queanbeyan	Pregnancy			Other	Census results																																							No	No	Yes	No	0
HERV36	Hervey Bay	Preconception			Other	article																																							Yes	No	No	No	0
LAUN16	Launceston	Pregnancy			Other	State government page																																							No	No	Yes	No	0
BUND16	Bundaberg	Pregnancy			Other	Service provider database - pregnancy, maternity & newborn health																																							No	No	Yes	No	0
NEWC31	Newcastle-Maitland	Preconception			Other	Article																																							Yes	No	No	No	0
ROCK34	Rockhampton	Preconception			Other	information booklet																																							Yes	No	No	No	0
BUND30	Bundaberg	Preconception			Other	Service provider data base - infertility services																																							Yes	No	No	No	0
CENT28	Central Coast	Preconception			Other	Article																																							Yes	No	No	No	0
MELT29	Melton	Preconception			Other	UK based somatic healer																																							Yes	No	No	No	0
NEWC37	Newcastle-Maitland	Preconception			Other	Article																																							Yes	No	No	No	0
MILD23	Mildura-Wentworth	Fertility			Other	Statistics																																							No	No	No	Yes	0
HERV34	Hervey Bay	Preconception			Other	information booklet																																							Yes	No	No	No	0
LAUN13	Launceston	Pregnancy			Other	State government page																																							No	No	Yes	No	0
BUND11	Bundaberg	Pregnancy			Other	State government page																																							No	No	Yes	No	0
MELB12	Melbourne	Pregnancy			Other	Counselling service																																							No	No	Yes	No	0
ADEL22	Adelaide	Fertility			Other	Government database on Reproductive Fertility Centre																																							No	No	No	Yes	0
ROCK23	Rockhampton	Fertility			Other	Hospital information																																							No	No	No	Yes	0
HERV35	Hervey Bay	Preconception			Other	health service auditor																																							Yes	No	No	No	0
HERV38	Hervey Bay	Preconception			Other	Service provider directory - natural therapists																																							Yes	No	No	No	0
CENT36	Central Coast	Preconception			Other	State government page																																							Yes	No	No	No	0
WAGG38	Wagga Wagga	Preconception			Other	Facebook profile																																							Yes	No	No	No	0
COFF32	Coffs Harbour	Preconception			Other	State government page																																							Yes	No	No	No	0
TOWN10	Townsville	Pregnancy			Other	State government page																																							No	No	Yes	No	0
MILD17	Mildura-Wentworth	Pregnancy			Other	Travel page																																							No	No	Yes	No	0
COFF25	Coffs Harbour	Fertility			Other	Service provider directory - IVF clinics																																							No	No	No	Yes	0
HOBA17	Hobart	Pregnancy			Other	State government page																																							No	No	Yes	No	0
BUND14	Bundaberg	Pregnancy			Other	Service provider database - termination																																							No	No	Yes	No	0
WAGG40	Wagga Wagga	Preconception			Other	GP training																																							Yes	No	No	No	0
DARW17	Darwin	Pregnancy			Other	Community page																																							No	No	Yes	No	0
SHEP26	Shepparton-Mooroopna	Fertility			Other	Statistics																																							No	No	No	Yes	0
PERT16	Perth	Pregnancy			Other	Pregnancy expo																																							No	No	Yes	No	0
PERT11	Perth	Pregnancy			Other	Service provider directory - Midwives																																							No	No	Yes	No	0
MELT37	Melton	Preconception			Other	American based clinic																																							Yes	No	No	No	0
NEWC36	Newcastle-Maitland	Preconception			Other	Article																																							Yes	No	No	No	0
SHEP28	Shepparton-Mooroopna	Fertility			Other	History																																							No	No	No	Yes	0
BEND31	Bendigo	Preconception			Other	Animal Rescue Centre																																							Yes	No	No	No	0
HOBA27	Hobart	Fertility			Other	Conference page																																							No	No	No	Yes	0
MILD13	Mildura-Wentworth	Pregnancy			Other	Travel page																																							No	No	Yes	No	0
ALBU26	Albury-Wodonga	Fertility			Other	Service provider database - Gynaecologists																																							No	No	No	Yes	0
NEWC15	Newcastle-Maitland	Pregnancy			Other	Day spa																																							No	No	Yes	No	0
NEWC11	Newcastle-Maitland	Pregnancy			Other	Photographer																																							No	No	Yes	No	0
GOLD29	Gold Coast-Tweed Heads	Preconception			Other	Allied health - not maternity																																							Yes	No	No	No	0
GOLD33	Gold Coast-Tweed Heads	Preconception			Other	Real Estate Agent																																							Yes	No	No	No	0
GEEL34	Geelong	Preconception			Other	Service provider directory - health clinics																																							Yes	No	No	No	0
CENT15	Central Coast	Pregnancy			Other	Community page																																							No	No	Yes	No	0
SHEP22	Shepparton-Mooroopna	Fertility			Other	Community page																																							No	No	No	Yes	0
MELT16	Melton	Pregnancy			Other	Parenting supports service																																							No	No	Yes	No	0
SHEP32	Shepparton-Mooroopna	Preconception			Other	Article																																							Yes	No	No	No	0
TOOW17	Toowoomba	Pregnancy			Other	Service provider data base - pregnancy naturopaths																																							No	No	Yes	No	0
CANB19	Canberra-Queanbeyan	Pregnancy			Other	Service provider data base - cardiologists																																							No	No	Yes	No	0
WAGG39	Wagga Wagga	Preconception			Other	Local government page																																							Yes	No	No	No	0
DARW30	Darwin	Preconception			Other	Darwin Theory																																							Yes	No	No	No	0
ADEL29	Adelaide	Preconception			Other	University Research & Scholarship																																							Yes	No	No	No	0
SYDN12	Sydney	Pregnancy			Other	Day spa																																							No	No	Yes	No	0
BEND37	Bendigo	Preconception			Other	Animal Rescue Centre																																							Yes	No	No	No	0
HERV22	Hervey Bay	Fertility			Other	Service provider directory - natural therapists																																							No	No	No	Yes	0
SHEP11	Shepparton-Mooroopna	Pregnancy			Other	Statistics																																							No	No	Yes	No	0
SHEP27	Shepparton-Mooroopna	Fertility			Other	Wikipedia																																							No	No	No	Yes	0
CENT10	Central Coast	Pregnancy			Other	State government page																																							No	No	Yes	No	0
SYDN15	Sydney	Pregnancy			Other	Radiographer																																							No	No	Yes	No	0
SYDN14	Sydney	Pregnancy			Other	Pregnancy and baby expo																																							No	No	Yes	No	0
MACK15	Mackay	Pregnancy			Other	article																																							No	No	Yes	No	0
[truncated: 22 more columns]
